# Supplementary material for: Phospholipid Profiles Are Selectively Altered in the Putamen and White Frontal Cortex of Huntington’s Disease
Source: Nutrients. 2022 May 16;14(10):2086. doi: 10.3390/nu14102086 (PMC9143248; doi:10.3390/nu14102086)
Supplement: Supplementary file 1 [file nutrients-14-02086-s001.zip]

Archive with 2 entries (2 files):
- nutrients-1720970 Supplementary Excel.xlsx
- Supplementary.pdf
