# Supplementary material for: Phospholipid Profiles Are Selectively Altered in the Putamen and White Frontal Cortex of Huntington’s Disease
Source: Nutrients. 2022 May 16;14(10):2086. doi: 10.3390/nu14102086 (PMC9143248; doi:10.3390/nu14102086)
Supplement: Supplementary file 1 [file nutrients-14-02086-s001.zip › nutrients-1720970 Supplementary Excel.xlsx]

## Sheet: White Cortex
		white cortex	white cortex	white cortex	white cortex	white cortex	white cortex	white cortex	white cortex	white cortex	white cortex	white cortex	white cortex	white cortex	white cortex	white cortex	white cortex	white cortex	white cortex	white cortex	white cortex	white cortex	white cortex	white cortex	white cortex	white cortex	white cortex
		CON	CON	CON	CON	CON	CON	CON	CON	CON	CON	CON	CON	CON	HD	HD	HD	HD	HD	HD	HD	HD	HD	HD	HD	HD	HD				CON			HD								Pearson's Correlation to CAG Repeat (HD Only)
	PC Species																														Mean	SEM	N	Mean	SEM	N	PD (%)	p	q	Discovery?		R	95% Confidence Intervals	R squared	N	p	q	Discovery?
	PC (32:0) 16:0_16:0	1962.5	1261.78	1505.41	1670.4	2121.07			1749.59	1359.86	1797.38	1617.27	1729.37	2147.51	1182.59	1716.47	1308.76	877.746	1824.92	1626.62		846.236	1214.43	1508.72	1374.78		2459.66			PC 16:0_16:0	1720.19	85.7112	11	1449.18	138.506	11	-15.7551	0.114804	0.132757	No		0.2387	-0.4216 to 0.7335	0.05696	11	0.4797	0.9795	No
	PC (32:1) 16:0_16:1	860.033	620.417	649.496	845.645	1007.11			764.541	588.877	759.789	691.558	693.254	725.04	577.329	589.973	659.833	494.8	523.034	700.942		337.575	618.75	573.041	813.567		577.304			PC 16:0_16:1	745.978	36.6312	11	587.832	36.4089	11	-21.1999	0.006152	0.016926	No		-0.2903	-0.7581 to 0.3749	0.08426	11	0.3866	0.9795	No
	PC (34:0) 16:0_18:0	144.667	27.2518	43.2654867256637		23.188			88.566	77.5077	105.338	71.85	85.2077	186.184	67.9605	209.438			162.94	77.4307		57.126	40.425	82.122			329.296			PC 16:0_18:0	85.3026	16.1074	10	128.342	35.1861	8	50.4552	0.292319	0.295243	No		0.01852	-0.6952 to 0.7139	0.0003432	8	0.9653	0.9875	No
	PC (34:1) 16:0_18:1	10619.9	12086.8	11112.8	15083.8	17704.9			11351.2	10723.4	13686.2	11981.3	10877.4	11099.4	9039.51	9865.57	9242.48	6046.85	9436.75	10405.1		5875.33	9750.54	9119.54	12897.9		8714.55			PC 16:0_18:1	12393.4	674.326	11	9126.74	581.028	11	-26.3579	0.00019	0.000544	Yes		-0.2085	-0.7185 to 0.4473	0.04347	11	0.5384	0.9795	No
	PC (34:1) 16:1_18:0	190.221	105.125	131.591	204.227	208.433			198.324	146.128	161.69	143.522	175.037	139.672	84.9684	135.635	132.118	116.762	125.201	114.933		84.3756	132.456	144.536	200.699		126.073			PC 16:1_18:0	163.997	10.1948	11	127.069	9.39413	11	-22.5178	0.014965	0.034116	No		-0.4719	-0.8353 to 0.1786	0.2226	11	0.1428	0.9795	No
	PC (34:2) 16:0_18:2	110.423	162.426	96.5147	145.193	158.647			104.678	118.811	132.462	117.125	109.461	142.901	100.259	104.792	70.9772	77.1636	137.469	192.739		58.8784	116.752	113.851	161.373		147.227			PC 16:0_18:2	127.149	6.77197	11	116.498	12.2688	11	-8.37683	0.458581	0.411125	No		0.1043	-0.5286 to 0.6627	0.01088	11	0.7602	0.9795	No
	PC (34:2) 16:1_18:1	392.721	357.064	321.255	430.718	490.533			400.001	303.482	354.192	365.434	349.416	317.291	232.945	259.77	284.546	173.613	248.719	317.969		132.909	286.132	291.629	355.306		257.061			PC 16:1_18:1	371.1	16.5306	11	258.236	18.8723	11	-30.4134	0.000228	0.003031	Yes		-0.1617	-0.6942 to 0.4853	0.02614	11	0.6348	0.9795	No
	PC (36:1) 18:0_18:1	4681.54	4485.78	4033.2	7586.81	7684.5			5505.56	5289.98	5861.31	5148.15	4993.38	4575.72	3543.93	3739.41	3246.77	2171.93	3653.86	4653.45		2314.98	4087.91	4512.08	4610.3		2532.86			PC 18:0_18:1	5440.54	361.152	11	3551.59	272.269	11	-34.7199	0.000533	0.003274	Yes		-0.1485	-0.6872 to 0.4955	0.02206	11	0.6629	0.9795	No
	PC (36:2) 18:0_18:2	81.3666	136.186	77.0071	158.92	136.715			118.201	129.312	110.802	114.81	103.324	100.743	67.9767	97.2993	40.8615	40.372	98.0791	151.148		53.6261	98.1244	94.4897	115.788		54.7023			PC 18:0_18:2	115.217	7.38292	11	82.9515	10.442	11	-28.0041	0.021264	0.042417	No		0.06056	-0.5596 to 0.6373	0.003668	11	0.8596	0.9795	No
	PC (36:2) 18:1_18:1	2143.54	2148.64	1843.21	2867.48	2877.26			2413.57	1975.21	2303.81	2292.43	2126.38	1895.72	1030.21	1316.14	1019.23	838.497	1394.58	1591.63		628.649	1551.91	1623.46	2027.62		1006.51			PC 18:1_18:1	2262.48	104.788	11	1275.31	123.822	11	-43.6321	7e-06	0.000495	Yes		-0.3023	-0.7637 to 0.3635	0.09136	11	0.3663	0.9795	No
	PC (36:3) 16:0_20:3	59.8396	53.6179	64.8679	62.2921	85.9681			51.3007	49.4822	80.5855	57.8916	77.3275	101.416	57.1653	60.4281	46.5606	43.8207	76.4164	68.1329		36.0881	55.0547	55.5731	65.5474		110.256			PC 16:0_20:3	67.6899	4.97593	11	61.3676	5.98327	11	-9.34011	0.365308	0.278771	No		0.1691	-0.4794 to 0.6981	0.02859	11	0.6192	0.9795	No
	PC (36:3) 18:1_18:2	84.2912	116.627	69.194	120.918	114.451			105.787	95.2178	93.5649	94.3667	90.8187	94.2483	47.3413	70.3487	50.6742	38.6178	76.8923	153.48		42.8568	75.712	76.8334	93.9377		73.736			PC 18:1_18:2	98.1349	4.59962	11	72.7664	9.63289	11	-25.8506	0.006634	0.010849	No		0.2835	-0.3812 to 0.7550	0.08037	11	0.3982	0.9795	No
	PC (36:4) 16:0_20:4	451.765	346.489	365.053	436.282	542.026			370.189	365.838	425.459	363.808	344.438	470.504	293.329	467.259	233.432	163.454	475.98	305.015		206.52	286.833	333.61	327.716		539.096			PC 16:0_20:4	407.441	19.0011	11	330.204	35.6794	11	-18.9566	0.07503	0.098141	No		0.1111	-0.5237 to 0.6666	0.01235	11	0.745	0.9795	No
	PC (36:5) 16:1_20:4	23.0558	30.6906	33.8673	46.3065	34.2308			32.761	25.5462	9.53481	25.4417	30.4538	16.7485	25.9013	29.5179		3.52794	15.1652				24.1583	13.4661	13.3331		32.464			PC 16:1_20:4	28.0579	2.93697	11	19.6917	3.48246	8	-29.8175	0.085995	0.105562	No		0.531	-0.2775 to 0.8992	0.282	8	0.1757	0.9795	No
	PC (38:3) 18:0_20:3	38.1699	38.6835			62.7009			38.1447	36.5154		33.5667	46.5385	41.688		33.4286	22.8561		45.2416	42.2117		27.0079	32.8667	29.6585			61.008			PC 18:0_20:3	42.0009	3.2485	8	36.7849	4.33987	8	-12.4189	0.194872	0.169818	No		0.2012	-0.5867 to 0.7934	0.04047	8	0.6329	0.9795	No
	PC (38:4) 16:0_22:4	76.4822	69.9384	66.6557	105.719	110.906			53.0561	81.2051	71.9907	74.6652	67.7759	88.8089	57.4623	61.155	18.6037	19.3815	77.2749	58.791		28.343	45.4723	71.646	45.9959		92.7064			PC 16:0_22:4	78.8367	5.17029	11	52.4393	7.1713	11	-33.4836	0.007861	0.020907	No		0.1185	-0.5182 to 0.6707	0.01405	11	0.7285	0.9795	No
	PC (38:4) 18:0_20:4	364.408	215.766	267.598	317.485	438.935			271.626	288.253	351.99	245.09	279.271	390.25	232.031	390.429	174.546	107.875	464.136	233.345		195.933	229.171	320.432	206.858		485.908			PC 18:0_20:4	311.879	20.3572	11	276.424	36.9544	11	-11.3682	0.413436	0.379173	No		0.226	-0.4325 to 0.7273	0.05107	11	0.504	0.9795	No
	PC (38:4) 18:1_20:3	95.5083	164.001	108.914	177.836	156.654			151.444	131.242	143.854	150.661	164.238	145.125	80.743	96.7105	92.8953	50.7436	85.1461	146.506		72.3066	102.373	106.947	180.482		65.6413			PC 18:1_20:3	144.498	7.35972	11	98.2267	11.1542	11	-32.0221	0.00291	0.008292	Yes		-0.1194	-0.6712 to 0.5176	0.01425	11	0.7266	0.9795	No
	PC (38:5) 16:0_22:5	7.84973	2.92713	8.60352	2.82895	13.7475			6.57935	6.94477	8.43692	7.50285	7.96927	7.09905	4.89671	11.9119	8.83055	2.10271	6.8421	14.9997		5.11821	2.95881	5.58041	1.3981		19.0361			PC 16:0_22:5	7.31719	0.879816	11	7.60685	1.68952	11	3.95862	0.881168	0.676042	No		0.5481	-0.07710 to 0.8639	0.3004	11	0.0809	0.9795	No
	PC (38:5) 18:0_20:5	184.013	173.967	131.294	261.539	240.988			185.383	175.529	207.69	183.469	144.913	184.726	135.56	173.806	83.3639	66.4333	155.171	136.586		87.6005	142.117	184.378	121.1		112.76			PC 18:0_20:5	188.501	11.3133	11	127.17	11.2946	11	-32.5359	0.001031	0.004329	Yes		-0.1244	-0.6740 to 0.5138	0.01548	11	0.7155	0.9795	No
	PC (38:5) 18:1_20:4	70.5424	49.0771	58.3411	42.6889	70.6831			41.3274	38.1802	64.1964	44.9952	46.7024	65.5032	18.1293	56.737	31.0101	14.4025	53.3562	23.283		16.5333	24.0577	26.8626	54.562		93.4357			PC 18:1_20:4	53.8398	3.69792	11	37.4881	7.34093	11	-30.3709	0.065521	0.088609	No		0.04923	-0.5674 to 0.6305	0.002424	11	0.8857	0.9795	No
	PC (38:6) 16:0_22:6	110.512	56.7336	82.7664	111.377	95.232			83.7133	69.5316	69.9011	66.2028	71.9826	157.814	55.9583	136.316	31.9598	31.5668	163.884	31.9437		44.3991	69.9577	76.4388	56.2092		251.929			PC 16:0_22:6	88.7061	8.73749	11	86.4147	21.0633	11	-2.58307	0.216945	0.178994	No		0.1507	-0.4938 to 0.6884	0.02272	11	0.6582	0.9795	No
	PC (38:6) 18:1_20:5	85.1645	82.9336	107.443	115.308	163.58			121.928	115.397	94.1365	109.21	124.687	121.178	69.0417	97.2915	57.1084	34.6716	74.0287	75.7789		45.1049	77.4673	79.0734	88.3035		47.8459			PC 18:1_20:5	112.815	6.69605	11	67.7923	5.83074	11	-39.9084	6.2e-05	0.000985	Yes		-0.2461	-0.7372 to 0.4150	0.06057	11	0.4657	0.9795	No
	PC (38:7) 16:1_22:6	29.5425	37.3741	23.2655	33.5081	40.7179			32.8365	29.6154	26.594	32.4583	27.2692	30.768	34.0987	25.25		17.3462	34.5638				27.1333	22.0569	11.9627		29.144			PC 16:1_22:6	31.2681	1.48727	11	25.1944	2.78051	8	-19.4246	0.080443	0.103188	No		0.7592	0.1174 to 0.9537	0.5765	8	0.0289	0.9795	No
	PC (40:4) 18:0_22:4	89.2484	71.6691	67.3628	127.992	135.906			83.717	98.7692	95.5338	88.775	88.4538	90.312	65.5855	79.5536		35.8846	70.7987			44.6142	69.55	95.0488	80.2313		84.52			PC 18:0_22:4	94.3399	6.28388	11	69.5319	6.30352	9	-26.2965	0.012272	0.030599	No		-0.09009	-0.7116 to 0.6106	0.008117	9	0.8177	0.9795	No
	PC (40:5) 18:0_22:5	78.3333		56.7788						70.1923	75.188	73.9833		71.72	50.8092	63.0357	40.8636		54.9732			33.1339		71.5122	55.9179		55.08			PC 18:0_22:5	71.0326	3.07476	6	53.1657	4.23987	8	-25.1531	0.004662	0.008217	Yes		-0.674	-0.9347 to 0.05834	0.4543	8	0.0668	0.9795	No
	PC (40:6) 18:0_22:6	95.5644	66.055	92.9889	127.545	92.6525			78.2674	83.5489	85.4357	81.1131	77.9408	128.245	60.9573	119.689	33.1541	28.9264	102.724	46.1969		41.724	61.6979	74.3105	47.9612		142.836			PC 18:0_22:6	91.7597	5.94142	11	69.107	11.242	11	-24.6869	0.094839	0.112943	No		0.08283	-0.5441 to 0.6504	0.006861	11	0.8087	0.9795	No
	PC (40:6) 18:1_22:5	31.8931	35.1536	30.5952	60.0278	62.903			36.4747	35.328	44.2862	51.6703	49.4361	54.2507	34.7269	34.2751	20.9444	11.9351	30.7529	39.19		21.4413	26.5854	33.6814	26.5015		22.6517			PC 18:1_22:5	44.729	3.48799	11	27.5169	2.39481	11	-38.4809	0.000743	0.003292	Yes		0.1361	-0.5050 to 0.6804	0.01851	11	0.69	0.9795	No
	PC (40:7) 18:1_22:6	58.5033	43.1727	58.1239	98	92.735			53.3585	59.9615	55.3308	54.5333	67.4923	81.872	38.7961	67.3214	19.8788	32.3538	64.7181	29.3431		27.9685	41.85	49.6504	28.5896		86.232			PC 18:1_22:6	65.7349	5.28552	11	44.2456	6.2132	11	-32.6908	0.016112	0.035711	No		0.02552	-0.5833 to 0.6160	0.0006513	11	0.9406	0.9795	No
																															CON			HD
	Plasmanyl PC Species																														Mean	SEM	N	Mean	SEM	N	PD (%)	p	q	Discovery?		R	95% Confidence Intervals	R squared	N	p	q	Discovery?
	PC-O 16:0_16:0	114.033	102.547	92.3186	151.065	174.581			109.748	107.077	127.368	99.2917	115.8	129.624	121.533	115.268	125.553	88.3385	99.5235	143.657		68.9921	102.425	111.764	121.612		107.568			PC O-16:0_16:0	120.314	7.33299	11	109.658	6.02723	11	-8.85707	0.275369	0.281688	No		-0.03548	-0.6221 to 0.5767	0.001259	11	0.9175	0.9795	No
	PC-O 16:1_16:0	122.098	107.928	97.1681	201.016	195.496			139.616	116.438	130.744	134.492	129.2	124.592	106.349	99.9018	140.886	76.1231	86	161.073		64.3622	98.7083	98.3415	154.134		68.896			PC O-16:1_16:0	136.254	9.93495	11	104.98	10.0488	11	-22.9528	0.038678	0.068411	No		-0.0373	-0.6232 to 0.5754	0.001392	11	0.9133	0.9795	No
	PC-O 18:1_16:0	1054.95	1364.37	1036.48	2140.67	2228			1512.65	1304.52	1430.84	1606.42	1221.97	1323.54	792.23	848.062	982.561	587.362	875.255	1203.01		484.835	888.942	1118.86	1387.1		540.12			PC O-18:1_16:0	1474.95	117.851	11	882.577	85.0204	11	-40.1621	0.000695	0.003292	Yes		-0.2234	-0.7260 to 0.4347	0.04992	11	0.509	0.9795	No
	PC-O 16:0_20:4	63.8758	71.3094	55.2301	95.25	112.248			78.0252	74.3692	80.0376	63.9083	71.6692	79.352	44.1776	43.7232	43.2576	25.3692	56.6711	67.7299		25.6535	39.3167	51.2195	94.8582		32.912			PC O-16:0_20:4	76.8432	4.74466	11	47.7172	6.06	11	-37.9032	0.00104	0.002382	Yes		-0.2012	-0.7148 to 0.4534	0.04048	11	0.553	0.9795	No
	PC-O 16:1_20:4	13	13.8705	14.2301	14.3145	18.6068				14.5846		12.7917	9.93846	11.656	10.1118	9.98214	9.96212		9.48322			7.02362	7.825	7.4065	18.8134		8.088			PC O-16:1_20:4	13.6659	0.79214	9	9.8551	1.18872	9	-27.8852	0.010613	0.013016	No		-0.6243	-0.9108 to 0.06810	0.3897	9	0.0723	0.9795	No
	PC-O 18:0_20:4	69.1699	71.1151	53.4956	102.895	124.65			73.3962	89.3615	71.7519	85.5417	79.9308	62.4	43.1053	56.4107		26.9538	58.3087				55.2167	63.813			42.064			PC O-18:0_20:4	80.337	5.99621	11	49.4103	4.79919	7	-38.4962	0.001194	0.002412	Yes		0.3631	-0.5367 to 0.8765	0.1319	7	0.4234	0.9795	No
	PC-O 18:1_20:4	68.8627	74.2878	59.3097	109.726	119.47			66.9371	83.0308	63.9774	86.0417	71.7308	69.28	49.3355	45.8214	47.7045	28.9308	57.5101			34.2047	43.2417	57.6016	76.5672		38.544			PC O-18:1_20:4	79.3322	5.78219	11	47.9462	4.3093	10	-39.5628	0.000383	0.003147	Yes		-0.3248	-0.7924 to 0.3831	0.1055	10	0.3598	0.9795	No
																															CON			HD
	Ester Linked PC Fatty Acids																														Mean	SEM	N	Mean	SEM	N	PD (%)	p	q	Discovery?		R	95% Confidence Intervals	R squared	N	p	q	Discovery?
	PC 16:0	15099.5	16011.9	14743.2	20764.4	24031.5			16046.7	14656.3	18272.8	16443	15010.7	15577.5	12110	13475	12593.5	8329.77	12865.9	14424.2		7814.58	13085.8	12787.1	17267.4		12050.9			16:0	16968.9	892.374	11	12436.7	783.949	11	-26.7085	0.00019	0.000544	Yes		-0.1965	-0.7124 to 0.4573	0.03862	11	0.5625	0.9795	No
	PC 16:1	5064.05	4785.81	4240.35	7860	8064.95			5820.67	5621.58	6194.64	5459.47	5323.04	5036.81	3777.74	4166.62	3340.6	2284.98	4070.31	4965.83		2502.6	4347.5	4832.76	4851.9		3154.91			16:1	5770.12	362.822	11	3845.07	279.99	11	-33.3625	0.000495	0.003274	Yes		-0.1124	-0.6673 to 0.5227	0.01263	11	0.7421	0.9795	No
	PC 18:0	13403.5	14918.3	13543.8	18769.2	21371.3			14348.2	13386.5	16718.2	14982.8	13622.7	13792.4	10540.8	11815.4	10611	7128.27	11471.1	12654.5		6829.97	11777.5	11336.3	15614.1		10395.3			18:0	15350.6	783.122	11	10924.9	730.362	11	-28.8306	0.00052	0.003274	Yes		-0.2152	-0.7219 to 0.4417	0.0463	11	0.5252	0.9795	No
	PC 18:1	28952.5	28367.4	26416.8	39997.4	43953.4			30963.5	28765.2	34157.3	30429.6	28995.5	29439.4	21528.5	24910.2	20779.2	14204.3	24509.6	26673.8		14175.5	24149.8	25139.8	29547.7		22471.1			18:1	31858	1636.29	11	22553.6	1441.65	11	-29.2059	0.000128	0.000438	Yes		-0.1357	-0.6802 to 0.5053	0.01841	11	0.6908	0.9795	No
	PC 18:2	2988.03	2852.19	2529.52	3734.48	3909.82			3183.76	2644.53	3083.47	3021.67	2820.24	2683.52	1556.48	2043.17	1537.21	1175.56	2119.28	2214.62		968.078	2124.87	2248.7	2710.64		1802.66			18:2	3041.02	131.152	11	1863.75	154.766	11	-38.713	1.2e-05	0.000495	Yes		-0.2359	-0.7322 to 0.4240	0.05566	11	0.4849	0.9795	No
	PC 20:3	168.623	189.492	144.453	229.466	239.104			165.423	183.368	173.992	176.535	166.564	190.156	109.7	143.416	78.1085	60.102	161.009	227.271		76.318	124.143	154.06	141.332		185.479			20:3	184.289	8.40809	11	132.813	15.1381	11	-27.9324	0.009154	0.023562	No		0.2978	-0.3678 to 0.7616	0.08866	11	0.3738	0.9795	No
	PC 20:4	482.154	520.691	407.813	657.705	723.792			524.422	524.181	439.057	524.156	546.482	584.064	309.333	451.91	248.635	167.092	491.41	288.392		210.595	374.956	406.551	440.263		532.65			20:4	539.502	27.2598	11	356.526	36.1633	11	-33.9157	0.000726	0.003292	Yes		-0.06285	-0.6386 to 0.5581	0.00395	11	0.8543	0.9795	No
	PC 20:5	100.085	86.4512	81.6065	76.197	111.401			74.1639	67.7956	90.7903	77.4536	73.9716	96.2712	52.228	81.987	31.0101	31.7486	87.92	23.283		16.5333	51.191	48.9195	66.5247		122.58			20:5	85.1079	4.00921	11	55.8114	9.61324	11	-34.4228	0.014336	0.033643	No		-0.1238	-0.6736 to 0.5143	0.01533	11	0.7169	0.9795	No
	PC 22:4	442.742	215.766	324.377	317.485	438.935			271.626	358.445	427.178	319.074	279.271	461.97	282.841	453.465	215.41	107.875	519.109	233.345		229.067	229.171	391.944	262.776		540.988			22:4	350.624	24.6623	11	315.09	42.1925	11	-10.1346	0.477596	0.418763	No		0.1594	-0.4871 to 0.6930	0.0254	11	0.6397	0.9795	No
	PC 22:5	154.068	109.228	151.113	225.545	426.376			131.626	143.51	140.766	135.646	145.433	210.117	99.7533	187.011	53.0329	61.2803	167.442	75.5399		69.6925	103.548	123.961	76.5507		229.068			22:5	179.403	26.7254	11	113.353	17.3664	11	-36.8166	0.053602	0.079201	No		0.06276	-0.5581 to 0.6386	0.003939	11	0.8545	0.9795	No
	PC 22:6	23427.9	23236.2	21712.8	31544.2	35329.8			24734.2	22818.4	27510.6	24632.5	23312.5	23938.2	17459.6	20320.1	17050.3	11623.3	19909.2	21351.7		11477.5	19466.1	19998	24259		18766.5			22:6	25654.3	1266.54	11	18334.7	1165.15	11	-28.5318	0.000394	0.003147	Yes		-0.1423	-0.6838 to 0.5003	0.02026	11	0.6764	0.9795	No
																															CON			HD
	Ether Linked PC Fatty Acids																														Mean	SEM	N	Mean	SEM	N	PD (%)	p	q	Discovery?		R	95% Confidence Intervals	R squared	N	p	q	Discovery?
	O-PC 16:0	177.908	173.856	147.549	246.315	286.829			187.774	181.446	207.406	163.2	187.469	208.976	165.711	158.991	168.811	113.708	156.195	211.387		94.6457	141.742	162.984	216.47		140.48			O-16:0	197.157	11.9311	11	157.375	10.8782	11	-20.178	0.023013	0.044786	No		-0.1317	-0.6780 to 0.5083	0.01735	11	0.6995	0.9795	No
	O-PC 16:1	135.098	121.799	111.398	215.331	214.103			139.616	131.023	130.744	147.283	139.138	136.248	116.461	109.884	150.848	76.1231	95.4832	161.073		71.3858	106.533	105.748	172.948		76.984			O-16:1	147.435	10.4296	11	113.043	10.5093	11	-23.3268	0.033596	0.037216	No		-0.08124	-0.6495 to 0.5452	0.0066	11	0.8123	0.9795	No
	O-PC 18:0	69.1699	71.1151	53.4956	102.895	124.65			73.3962	89.3615	71.7519	85.5417	79.9308	62.4	43.1053	56.4107		26.9538	58.3087				55.2167	63.813			42.064			O-18:0	80.337	5.99621	11	49.4103	4.79919	7	-38.4962	0.001194	0.002412	Yes		0.3631	-0.5367 to 0.8765	0.1319	7	0.4234	0.9795	No
	O-PC 18:1	1123.81	1438.65	1095.79	2250.4	2347.47			1579.58	1387.55	1494.82	1692.47	1293.7	1392.82	841.566	893.884	1030.27	616.292	932.765	1203.01		519.039	932.183	1176.46	1463.67		578.664			O-18:1	1554.28	123.128	11	926.164	86.8569	11	-40.412	0.000579	0.003292	Yes		-0.2542	-0.7411 to 0.4079	0.0646	11	0.4507	0.9795	No
	Total PC	23221.6	23046.4	21507.4	31240.9	34967.4			24492.1	22568.9	27276.6	24382.9	23050	23672.4	17290.2	20109	16972.3	11540.8	19733.6	21236.7		11366.4	19292.5	19790.2	24063.9		18611.5			Total Ester PC	25402.4	1254.05	11	18182.5	1155.5	11	-28.4223	8.5e-05	0.000325	Yes		-0.1385	-0.6818 to 0.5031	0.01919	11	0.6846	0.9795	No
	Total PC-O	1505.99	1805.42	1408.23	2814.94	2973.05			1980.37	1789.38	1904.72	2088.49	1700.24	1800.45	1166.84	1219.17	1349.92	833.077	1242.75	1575.47		685.071	1235.67	1509.01	1853.09		838.192			Total Ether PC	1979.21	148.619	11	1228.02	104.971	11	-37.9537	0.000632	0.003292	Yes		-0.2547	-0.7413 to 0.4074	0.06489	11	0.4497	0.9795	No
	Total Combined PC	24727.5	24851.8	22915.7	34055.8	37940.4			26472.5	24358.3	29181.4	26471.4	24750.2	25472.9	18457.1	21328.1	18322.2	12373.9	20976.4	22812.2		12051.4	20528.1	21299.2	25917		19449.7			Total Combined PC	27381.6	1394.88	11	19410.5	1245.42	11	-29.1113	8.5e-05	0.000325	Yes		-0.15	-0.6880 to 0.4944	0.0225	11	0.6598	0.9795	No
																															CON			HD
	PE Species																														Mean	SEM	N	Mean	SEM	N	PD (%)	p	q	Discovery?		R	95% Confidence Intervals	R squared	N	p	q	Discovery?
	PE (34:1) 16:0_18:1	378.585	440.601	382.287	494.568	557.622	218.918		350.087	320.944	430.561	329.638	283.162	386.594	583.941	455.728	320.551	340.897	409.317	352.507		260.465	332.775	380.246	572.121	653.61	433.779			PE 16:0_18:1	381.131	26.5695	12	424.661	34.9516	12	11.4215	0.332983	0.320105	No		-0.3264	-0.7583 to 0.3046	0.1065	12	0.3005	0.9795	No
	PE (34:1) 16:1_18:0	55.9313	36.6583	38.1285	66.3271	49.7537	22.8359		47.1964	39.0866	41.8671	35.779	52.7223	35.3417	33.9144	39.8342	40.5776	37.0112	40.9184	40.5513		21.3463	28.2328	47.7299	69.2443	67.9702	42.2533			PE 16:1_18:0	43.469	3.33076	12	42.4653	4.04835	12	-2.30894	0.849968	0.658436	No		-0.2736	-0.7325 to 0.3562	0.07485	12	0.3895	0.9795	No
	PE (34:2) 16:0_18:2	3.98153		0.87296	5.25923	3.72085	0.827177		1.13575	1.56826	4.41448	2.35832	0.392409	2.38763	6.68869	7.48468	1.55878	1.45276	3.44161			0.486093	4.14156	5.63931	8.21678	5.21412	11.3914			PE 16:0_18:2	2.44714	0.500752	11	5.06507	0.993602	11	106.979	0.032916	0.061164	No		-0.2539	-0.7409 to 0.4081	0.06448	11	0.4512	0.9795	No
	PE (34:2) 16:1_18:1	108.273	127.417	77.6492	150.773	138.536	43.5279		104.594	88.9933	102.631	80.5334	90.1461	85.0444	94.9034	93.9975	93.3276	86.3319	81.0752	97.9708		49.2777	93.7418	80.3851	160.522	148.643	70.4886			PE 16:1_18:1	99.8431	8.44784	12	95.8887	8.85464	12	-3.96066	0.749664	0.610364	No		-0.3508	-0.7697 to 0.2793	0.1231	12	0.2635	0.9795	No
	PE (36:0) 18:0_18:0	4.3678	4.89055	4.42582	6.7337	6.47567	3.60449		7.5466	7.10609	3.09011	2.96059	6.08215	5.17976		6.70384	6.90292	4.54549	6.18954			3.60663	6.68989	3.2018	0.714765	7.10191	6.82945			PE 18:0_18:0	5.20528	0.454751	12	5.24862	0.680576	10	0.832701	0.958474	0.722479	No		0.5045	-0.1834 to 0.8607	0.2545	10	0.137	0.9795	No
	PE (36:1) 18:0_18:1	856.183	974.424	728.681	1201.24	1110.34	433.775		824.333	887.831	1010.59	782.533	680.846	794.56	753.52	834.759	479.78	471.892	719.43	599.679		339.976	532.65	823.472	1138.24	1234.65	587.856			PE 18:0_18:1	857.112	58.9131	12	709.658	77.5682	12	-17.2035	0.14532	0.163311	No		-0.3377	-0.7636 to 0.2930	0.114	12	0.2831	0.9795	No
	PE (36:2) 18:0_18:2	20.0728	30.8325	24.6546	30.9187	30.1491	16.1975		19.9575	30.1496	18.6213	25.2584	14.1023	37.5345	20.788	23.7149	14.4923	12.2651	36.5753	13.5072		16.0684	14.3147	17.3898	29.0001	32.6054	30.623			PE 18:0_18:2	24.8707	2.07038	12	21.7787	2.44772	12	-12.4325	0.345539	0.328221	No		0.05386	-0.5366 to 0.6089	0.0029	12	0.868	0.9795	No
	PE (36:2) 18:1_18:1	1222.42	1382.86	1131.6	1876.32	1811.46	688.042		1436.21	1118.01	1475.14	1164.69	1112.47	1138.57	1147.34	1139.57	734.349	769.081	877.237	908.88		538.499	945.777	1079.02	1615.32	1696.93	689.977			PE 18:1_18:1	1296.48	94.1954	12	1011.83	101.854	12	-21.9557	0.052355	0.078819	No		-0.4022	-0.7931 to 0.2232	0.1618	12	0.1949	0.9795	No
	PE (36:3) 18:1_18:2
	PE (36:3) 16:0_20:3	11.4034				0.388275					14.4078			8.20002	9.2279	4.51775	18.2571	18.8403	13.2497	28.1486				7.34987	35.2238	12.813	22.0407			PE 16:0_20:3	8.59988	3.01637	4	16.9669	3.03259	10	97.2918	0.187812	0.169723	No		0.08322	-0.5766 to 0.6774	0.006925	10	0.8192	0.9795	No
	PE (36:3) 18:1_18:2	61.5822	111.657	64.7044	125.053	88.9092	61.1783		86.0014	100.792	73.5606	78.8239	77.8569	84.3824	82.1524	86.4894	48.1581	64.4659	70.5745	97.9886		60.3547	76.648	63.2745	113.252	106.286	63.1017			PE 18:1_18:2	84.5417	5.72485	12	77.7289	5.78114	12	-8.0586	0.411394	0.379173	No		-0.1896	-0.6886 to 0.4312	0.03594	12	0.5551	0.9795	No
	PE (36:4) 16:0_20:4	105.928	94.3885	91.9305	99.7903	123.051	35.3043		86.0063	82.4692	92.6391	75.2	66.7692	106.184	94.5132	127.527	46.0076	63.1615	115	76.4088		47.4882	60.1583	81.9024	102.321	120.765	117.88			PE 16:0_20:4	88.3051	6.46806	12	87.761	8.47132	12	-0.61609	0.959804	0.722479	No		-0.1614	-0.6730 to 0.4546	0.02606	12	0.6162	0.9795	No
	PE (38:3) 18:0_20:3	183.098	153.734	117.133	219.976	277.436	75.5		142.679	141.077	174.188	158.567	131.731	185.304	169.776	184.071	114.598	106.569	188.738	120.321		74.8976	97.3583	166.472	237.388	237.445	201.144			PE 18:0_20:3	163.368	14.8486	12	158.232	15.7734	12	-3.14433	0.814753	0.637344	No		-0.2698	-0.7306 to 0.3598	0.07282	12	0.3963	0.9795	No
	PE (38:4) 16:0_22:4	116.593	126.334	88.7491	148.49	164.837	47.1083		122.329	115.322	117.507	89.2587	94.7529	106.404	99.7725	137.565	51.4493	69.8369	119.39	109.782		43.2721	76.683	121.013	146.761	136.56	126.489			PE 16:0_22:4	111.474	8.74383	12	103.214	10.0957	12	-7.40909	0.542791	0.460738	No		-0.2787	-0.7351 to 0.3514	0.07769	12	0.3803	0.9795	No
	PE (38:4) 18:0_20:4	859.819	671.863	608.82	679.829	890.11	255.657		560.328	532.811	679.429	612.2	552.477	903.443	501.433	915.362	322.926	280.661	983.262	415.173		308.249	379.967	651.226	637.077	860.32	1179.63			PE 18:0_20:4	650.566	52.0822	12	619.607	87.2833	12	-4.75864	0.764186	0.615903	No		0.05622	-0.5349 to 0.6104	0.00316	12	0.8622	0.9795	No
	PE (38:4) 18:1_20:3	86.6862	108.106	68.0504	81.2939	117.019	35.8727		79.7773	78.3901	103.357	75.9248	63.1158	77.8246	77.8339	80.7874	58.8825	58.6331	58.6168	68.4092		33.7389	61.5996	70.135	160.476	105.851	71.0066			PE 18:1_20:3	81.2848	6.23502	12	75.4975	9.15258	12	-7.11988	0.159973	0.156956	No		-0.4843	-0.8281 to 0.1241	0.2346	12	0.1106	0.9795	No
	PE (38:5) 16:0_22:5	173.597	157.052	130.906	212.876	235.294	75.5773		150.443	117.926	219.406	134.52	141.221	143.12	166.974	184.577	113.256	119.389	144.971	140.207		80.2467	123.561	158.195	198.858	218.906	155.442			PE 16:0_22:5	157.661	13.2699	12	150.382	11.2434	12	-4.61715	0.679717	0.55912	No		-0.3608	-0.7744 to 0.2687	0.1302	12	0.2492	0.9795	No
	PE (38:5) 18:1_20:4	317.394	351.185	272.573	376.051	400.075	158.53		338.406	216.404	340.805	246.646	222.076	308.444	258.927	372.441	143.135	125.177	317.773	242.136		132.698	180.305	291.061	422.97	348.714	281.391			PE 18:1_20:4	295.716	21.0313	12	259.727	28.4104	12	-12.1699	0.320617	0.319775	No		-0.2802	-0.7358 to 0.3500	0.07849	12	0.3778	0.9795	No
	PE (38:5) 18:2_20:3	2.51252	2.58321	1.94858		2.87977	1.7333		1.76088	3.19274		2.40901	2.4609	2.37065			2.46522	0.426545	2.57788				1.40073	2.37795	4.29837	0.664981				PE 18:2_20:3	2.38516	0.147725	10	2.03024	0.502055	7	-14.8802	0.474702	0.354375	No		-0.1878	-0.8243 to 0.6584	0.03526	7	0.6868	0.9795	No
	PE (38:6) 16:0_22:6	152.733	57.5564	153.456	107.056	156.018	39.7152		120.013	82.8331	114.671	119.872	99.0144	239.079	87.2444	271.144	57.1595	58.4647	276.41	83.0451		50.0537	66.5454	87.9273	38.4274	120.879	351.805			PE 16:0_22:6	120.168	15.0831	12	129.092	30.8537	12	7.42633	0.798299	0.630656	No		0.1787	-0.4403 to 0.6826	0.03194	12	0.5784	0.9795	No
	PE (38:6) 16:1_22:5	21.4279	16.2473	28.7781	28.3579	40.8329	8.78312		20.8193	18.2516	16.6988	23.0308	14.2497	18.9196	29.2115	21.1504	11.101	19.4978	22.028			8.94859	18.4689	23.8746	10.1988	32.6835	21.2179			PE 16:1_22:5	21.3664	2.39712	12	19.8528	2.27117	11	-7.08392	0.651423	0.541427	No		-0.08543	-0.6519 to 0.5422	0.007298	11	0.8028	0.9795	No
	PE (38:6) 18:1_20:5	73.4441	101.22	50.927	70.4924	63.3774	27.6847		39.6952	69.3257	46.3586	67.4974	52.1267	52.5334	19.6854	36.3409	45.056	17.3082	30.0303	29.369		34.6855	26.5624	31.0466	127.045	50.0797	23.7514			PE 18:1_20:5	59.5569	5.49441	12	39.2467	8.44035	12	-34.1021	0.002914	0.005559	Yes		-0.2973	-0.7442 to 0.3335	0.08838	12	0.348	0.9795	No
	PE (38:6) 18:2_20:4	19.8916	16.7457	13.7507	26.5454	28.866	9.01984		15.9755	12.5204	20.858	17.0579	16.4092	21.9962	13.4573	22.0078	6.56221	8.28316	18.0885	20.5567		6.1862	12.3566	15.2165	9.37334	23.4247	20.1696			PE 18:2_20:4	18.303	1.64115	12	14.6402	1.78534	12	-20.0121	0.14527	0.163311	No		0.215	-0.4094 to 0.7022	0.04621	12	0.5022	0.9795	No
	PE (40:4) 18:0_22:4	667.431	491.547	416.77	669.129	783.197	214.848		435.994	490.892	571.135	507.958	475.508	609.752	360.395	617.241	204.886	219.915	627.416	374.394		203.11	307.45	484.48	545.112	640.017	706.016			PE 18:0_22:4	527.847	42.4436	12	440.869	53.5392	12	-16.4778	0.216972	0.240447	No		-0.03385	-0.5962 to 0.5507	0.001146	12	0.9168	0.9795	No
	PE (40:5) 18:0_22:5	156.716	88.4453	71.312	107.329	160.994	34.4535		88.1904	60.8205	107.021	119.368	109.504	126.996	98.4744	202.662	45.5705	43.5117	146.746	98.3139		35.7171	76.5559	111.585	115.836	134.578	184.778			PE 18:0_22:5	102.596	10.6887	12	107.861	15.4703	12	5.13159	0.782423	0.624295	No		-0.06998	-0.6190 to 0.5250	0.004897	12	0.8289	0.9795	No
	PE (40:5) 18:1_22:4	357.918	297.073	225.263	437.897	451.869	110.554		303.47	260.341	368.385	292.498	270.188	255.524	203.743	286.401	114.225	140.804	202.624	335.387		113.787	189.577	273.488	348.365	327.455	176.702			PE 18:1_22:4	302.582	26.9712	12	226.046	24.661	12	-25.2941	0.048075	0.075214	No		-0.1833	-0.6851 to 0.4365	0.03361	12	0.5685	0.9795	No
	PE (40:6) 18:0_22:6	1273.42	848.577	1092.92	1361.68	1246.02	341.006		870.438	1058.32	948.293	1127.51	908.417	1954.89	603.908	1710.56	461.158	325.784	1673.02	583.798		418.304	587.369	642.71	802.457	1061.18	1976.81			PE 18:0_22:6	1085.96	110.185	12	903.921	164.116	12	-16.7627	0.368509	0.345922	No		0.1173	-0.4896 to 0.6476	0.01376	12	0.7166	0.9795	No
	PE (40:6) 18:1_22:5	148.237	148.401	93.2247	184.339	200.088	61.8201		156.574	60.7168	133.166	94.1084	156.806	78.9458	92.6443	106.101	37.9249	55.5084	76.1964	41.779		29.8061	76.3724	68.3956	169.29	174.618	88.4009			PE 18:1_22:5	126.369	13.6261	12	84.7531	13.5061	12	-32.9321	0.041155	0.068411	No		-0.3785	-0.7824 to 0.2496	0.1433	12	0.225	0.9795	No
	PE (40:7) 18:1_22:6	200.516	147.59	157	210.903	223.06	57.2101		168.755	160.8	159.293	164.492	150.777	217.104	142.303	224.08	100.295	88.2	194.06	108.635		70.6299	118.258	132.407	114.463	204.143	250.288			PE 18:1_22:6	168.125	12.789	12	145.647	16.7718	12	-13.3699	0.197808	0.169818	No		0.06241	-0.5305 to 0.6143	0.003895	12	0.8472	0.9795	No
	PE (40:8) 18:2_22:6	21.2484	35.4604	34.1504	51.4113	56.3675				38.0231		28.8		31.832	30.2368	45.5268			35.5101					26.6179	35.3433		30.296			PE 18:2_22:6	37.1616	4.0887	8	33.9218	2.70365	6	-8.71821	0.662005	0.463944	No		-0.1354	-0.8532 to 0.7596	0.01833	6	0.7982	0.9795	No
	PE (42:9) 20:3_22:6	44.5686	33.4101	38.4071	50.3065	55.9316			35.3962	53.1846	38.0226	38.5	40.6231	60.048	34.8553	62.25			57.9396				37.1917	31.8049	49.209	45.5714	70.632			PE 20:3_22:6	44.3998	2.72602	11	48.6817	4.9454	8	9.6439	0.463987	0.411351	No		0.3873	-0.4365 to 0.8578	0.15	8	0.3432	0.9795	No
																															CON			HD
	Plasmanyl PE Species																														Mean	SEM	N	Mean	SEM	N	PD (%)	p	q	Discovery?		R	95% Confidence Intervals	R squared	N	p	q	Discovery?
	PE-O 18:1_16:0	526.407	909.733	641.822	1034.53	1244.83	400.275		685.27	636.18	702.062	675.28	482.071	507.067	528.349	614.839	554.248	388.895	526.09	555.198		291.267	371.393	505.159	912.139	667.589	281.465			PE O-18:1_16:0	703.794	71.0068	12	516.386	50.4242	12	-26.6282	0.043901	0.070912	No		-0.3766	-0.7816 to 0.2517	0.1418	12	0.2276	0.9795	No
	PE-O 16:1_18:1	828.875	1516.49	1045.35	1797.77	2139.65	702.425		1228.26	1224.15	1230.57	1368.08	1007.27	839.364	880.553	724.22	1110.88	521.751	671.426	1291.91		468.255	801.045	712.701	1547.16	1734.11	337.468			PE O-16:1_18:1	1244.02	120.736	12	900.123	125.738	12	-27.6442	0.061234	0.085717	No		0.002721	-0.5721 to 0.5757	7.403e-06	12	0.9933	1	No
	PE-O 18:2_16:0	295.644	300.241	233.53	564.309	388.609	147.475		306.231	282.594	378.32	274.353	234.515	270.57	324.904	290.635	240.06	202.987	221.985	408.306		142.042	316.697	306.311	341.433	494.478	152.487			PE O-18:2_16:0	306.366	29.799	12	286.861	29.6475	12	-6.36668	0.932301	0.615677	No		-0.05386	-0.6089 to 0.5366	0.002901	12	0.868	0.9795	No
	PE-O 18:1_18:1	862.207	1627.83	1089.59	2026.15	2358.09	681.45		1246.88	1395.82	1380.49	1383.71	934.791	1143.41	1025.81	1006.81	873.477	546.586	798.826	999.971		472.08	802.096	861.041	1375.39	1484.63	373.759			PE O-18:1_18:1	1344.2	138.52	12	885.04	95.716	12	-34.1587	0.013157	0.031812	No		-0.218	-0.7039 to 0.4068	0.04754	12	0.496	0.9795	No
	PE-O 18:1_18:2	2834.61	3768.22	2980.83	5039.78	4898.03	1655.15		3846.47	3526.96	3070.68	4020.66		2903.27	2206.41	2455.38		1464.6	2042.15	2797.47			2186.44	2235.01	3960.11	4038.01	921.343			PE O-18:1_18:2	3504.06	293.028	11	2430.69	308.552	10	-30.6321	0.020842	0.042417	No		-0.02348	-0.6436 to 0.6152	0.0005515	10	0.9487	0.9795	No
	PE-O 16:1_20:3	227.294	323.754	213.442	307.523	436.292	117.575		213.683	173.694	252.058	232.185	177.118	241.666	232.353	220.615	291.081	161.301	203.527	268.949		159.732	157.176	200.324	360.01	216.103	173.797			PE O-16:1_20:3	243.024	23.8528	12	220.414	17.6316	12	-9.30344	0.454698	0.411125	No		-0.1799	-0.6833 to 0.4394	0.03236	12	0.5758	0.9795	No
	PE-O 16:1_20:4	119.69	227.253	149.449	196.65	304.278	86.4		179.378	167.086	130.14	158.642	113.532	131.266	166.599	127.373	145.161	110.825	101.555	224.099		80.3823	126.903	116.991	217.196	285.132	103.831			PE O-16:1_20:4	163.647	16.9626	12	150.504	17.7434	12	-8.03143	0.318585	0.248641	No		0.02781	-0.5550 to 0.5923	0.0007732	12	0.9316	0.9795	No
	PE-O 18:0_20:4	72.9457	83.7919	109.913	48.0511	167.862	61.4992		126.298	134.922	31.168	44.2538	41.9971	136.088	145.516	127.179	90.5756	74.9903	176.542			92.1818	68.6729	121.383	81.7588	103.957	91.6871			PE O-18:0_20:4	88.2325	13.0966	12	106.767	9.90718	11	21.007	0.260448	0.207995	No		0.1025	-0.5300 to 0.6617	0.01051	11	0.7642	0.9795	No
	PE-O 18:1_20:3	860.426	1145.38	711.34	1496.58	2108.61	528.326		960.517	962.125	1310.91	902.714	732.899	815.063	733.213	886.259	670.934	516.446	630.365	1189.95		348.821	615.922	825.207	1115.83	1118.18	509.855			PE O-18:1_20:3	1044.57	123.486	12	763.415	77.7034	12	-26.9161	0.069446	0.092351	No		-0.109	-0.6427 to 0.4959	0.01188	12	0.736	0.9795	No
	PE-O 16:1_22:4	645.758	997.023	682.164	1215.95	1592.76	438.513		738.249	910.869	898.63	760.78	625.297	511.931	633.414	529.173	537.947	324.046	455.311	1093.15		348.218	594.467	660.983	837.479	1068.81	294.925			PE O-16:1_22:4	834.827	92.7271	12	614.827	77.0686	12	-26.3528	0.082126	0.103188	No		0.1128	-0.4930 to 0.6450	0.01273	12	0.727	0.9795	No
	PE-O 18:1_20:4	204.709	332.074	173.034	291.963	405.332	122.17		167.968	187.097	242.164	215.258	171.076	223.071	186.495	261.329	181.168	92.9081	260.635	250.022		110.369	108.87	169.968	212.477	250.933	240.79			PE O-18:1_20:4	227.993	23.0345	12	193.83	18.0787	12	-14.984	0.256526	0.266871	No		0.2332	-0.3933 to 0.7118	0.05439	12	0.4657	0.9795	No
	PE-O 18:2_20:3	145.974	155.867	108.939	130.864	198.7	51.3419		111.641	93.5849	128.495	131.728	104.82	105.004	101.695	105.327	122.972	66.9216	76.0717	116.078		58.2331	86.6837	90.1711	188.903	177.034	48.3559			PE O-18:2_20:3	122.247	10.474	12	103.204	12.5784	12	-15.5773	0.257539	0.266871	No		-0.2009	-0.6947 to 0.4216	0.04037	12	0.5312	0.9795	No
	PE-O 16:1_22:5	44.7409	69.2301	75.6206	91.404	140.619	27.5735		62.0642	72.8244	49.0803	61.5457	47.9294	47.4541	68.9787	43.9994	70.1163	39.1511	37.825	96.5873		55.7611	71.5587	49.9927	65.9869	101.405	46.0382			PE O-16:1_22:5	65.8405	8.38615	12	62.2833	6.05423	12	-5.40272	0.798745	0.548578	No		0.3741	-0.2545 to 0.7804	0.1399	12	0.231	0.9795	No
	PE-O 18:2_20:4	791.354	1095.84	707.899	1127.35	1230.27	414.551		809.614	780.785	785.898	948.384	834.713	822.695	653.569	826.386	684.885	503.189	667.384	840.982		337.434	557.233	614.98	1098.44	990.565	493.241			PE O-18:2_20:4	862.446	62.4342	12	689.024	62.8601	12	-20.1081	0.063104	0.086812	No		-0.2298	-0.7100 to 0.3964	0.05279	12	0.4725	0.9795	No
	PE-O 16:1_22:6	117.819	142.294	151.922	150.353	211.158	77.025		171.133	182.717	113.124	64.9305	127.836	101.071		140.249	140.169	85.56	116.351	136.665		88.7492	131.273	95.7018	122.243	177.371	137.172			PE O-16:1_22:6	134.282	12.3701	12	124.682	8.16768	11	-7.14893	0.525084	0.4505	No		0.3036	-0.3622 to 0.7643	0.09219	11	0.364	0.9795	No
	PE-O 18:1_22:4	1117.71	1244.18	857.31	1754.8	2080.67	573.3		1139.8	1199.91	1143.27	1078.24	791.138	993.821	1003.97	1004.5	531.013	528.46	850.923	1175.59		448.609	819.26	1053.34	1127.25	1629.59	616.032			PE O-18:1_22:4	1164.51	117.375	12	899.046	98.1897	12	-22.7964	0.097211	0.114066	No		-0.07339	-0.6211 to 0.5225	0.005386	12	0.8207	0.9795	No
	PE-O 18:0_22:6	7.8263	8.13614	5.03212	4.88545	5.06154	1.3427		4.87724	5.99546	5.73768	6.75896	4.86863	9.31558	6.03477	10.3227	3.90145	5.15893	14.9805			1.98882	2.60072	4.41955	3.72513	6.31872	19.1215			PE O-18:0_22:6	5.81982	0.593127	12	7.14297	1.64502	11	22.7354	0.880112	0.592609	No		0.2252	-0.4332 to 0.7269	0.05071	11	0.5056	0.9795	No
	PE-O 18:1_22:5	40.2948	54.8942	48.5633	60.107	92.3819	15.8988		36.6474	51.4427	41.4114	40.9916	36.7384	46.6936	49.6128	65.866	42.5407	25.0873	55.4975	71.2884		37.8646	36.8126	35.1776	42.1994	60.7644	77.8041			PE O-18:1_22:5	47.1721	5.22784	12	50.043	4.68898	12	6.08593	0.589876	0.422007	No		0.4638	-0.1500 to 0.8196	0.2151	12	0.1288	0.9795	No
	PE-O 18:2_22:4	1316	1428.83	1044.15	1802.57	1787.88	502.783		1292.08	1313.14	1349.71	1173.12	1092.17	1138.1	838.198	1083.6	552.839	564.985	865.954	1342.03		449.313	920.837	1035.23	1343.45	1436.77	661.578			PE O-18:2_22:4	1270.05	98.7004	12	924.565	96.2573	12	-27.2022	0.020112	0.042417	No		-0.1131	-0.6451 to 0.4928	0.01279	12	0.7264	0.9795	No
	PE-O 18:1_22:6	275.011	248.51	224.44	304.21	315.988	90.4949		205.561	244.329	243.008	226.252	198.995	413.054	246.373	379.432	139.091	80.9363	354.681	122.702		100.093	152.324	191.813	269.764	258.805	376.803			PE O-18:1_22:6	249.154	22.3294	12	222.735	31.1201	12	-10.6037	0.498285	0.432154	No		-0.09744	-0.6358 to 0.5047	0.009495	12	0.7632	0.9795	No
	PE-O 18:2_22:5	93.2824	107.237	91.4335	130.49	150.853	40.5801		96.8668	90.1088	84.872	94.8566	67.4243	67.3796	93.3388	73.7195	93.9936	54.3303	53.6926	178.153		48.5828	75.4049	80.2042	117.743	128.29	33.4706			PE O-18:2_22:5	92.9487	8.30704	12	85.9103	11.6478	12	-7.57232	0.62813	0.527563	No		0.1336	-0.4769 to 0.6571	0.01785	12	0.6789	0.9795	No
	PE-O18:2_22:6	536.757	681.611	468.07	892.409	912.392	244.575		521.275	728.268	670.234	688.332	441.6	647.772	601.389	587.054	276.601	294.816	390.174	504.808		235.632	479.838	472.341	727.512	709.511	255.107			PE O-18:2_22:6	619.441	54.752	12	461.232	50.0459	12	-25.5406	0.044437	0.070912	No		-0.3831	-0.7845 to 0.2446	0.1467	12	0.219	0.9795	No
																															CON			HD
	Ester Linked PE Fatty Acids																														Mean	SEM	N	Mean	SEM	N	PD (%)	p	q	Discovery?		R	95% Confidence Intervals	R squared	N	p	q	Discovery?
	PE 16:0	2429.58	2678.73	2083.14	3245.2	3519.09	1173.76		2291.53	2056.19	2509.56	2185.21	1857.85	2398.52	2023.57	2618.82	1568.13	1311.6	2452.44	1977.65		1089.08	1562.81	2135.49	2904.22	2964.13	2293.18			16:0	2369.03	176.667	12	2075.09	175.245	12	-12.4074	0.250131	0.266871	No		-0.1944	-0.6912 to 0.4272	0.03777	12	0.545	0.9795	No
	PE 16:1	81.7934	106.111	56.2258	82.4853	73.5739	32.1164		48.3775	78	53.8632	72.8163	58.6013	60.1007	26.3741	50.5294	53.5177	23.3064	39.6614	29.369		38.7782	37.3938	39.8878	135.977	62.3957	41.9723			16:1	67.0054	5.61168	12	48.2636	8.60625	12	-27.9706	0.008293	0.011866	No		-0.3164	-0.7535 to 0.3146	0.1001	12	0.3163	0.9795	No
	PE 18:0	3824.99	4130.9	3161.09	5274.33	5160.82	1862.43		3856.31	3500.98	4348.78	3428.53	3183.02	3413.31	3254.32	3653.8	2018.01	2094.88	2959.68	2775.42		1491.33	2510.32	3393.61	4869.74	5083.11	2555.08			18:0	3762.13	266.042	12	3054.94	313.769	12	-18.7974	0.051865	0.055657	No		-0.3556	-0.7720 to 0.2743	0.1264	12	0.2566	0.9795	No
	PE 18:1	1900.3	1374.78	1589.81	2067.18	6500.44	562.489		1368.08	1549.6	1532.88	1613.99	1358.96	2571.95	1124.55	2393.57	828.232	696.747	2293.41	1039.96		663.876	952.342	1142.45	1436.52	1762.39	2674.67			18:1	1999.2	431.711	12	1417.39	201.787	12	-29.1022	0.218921	0.178994	No		0.05603	-0.5351 to 0.6103	0.00314	12	0.8627	0.9795	No
	PE 18:2	2301.36	2187.18	1909.81	2953.38	3068.19	1021.44		2218.22	1916.38	2394.24	1986.76	1884.53	2238.68	1819.25	2311.73	1135.73	1196.95	2035.08	1540.7		888.428	1510.86	1845.52	2510.91	2772.81	2006.8			18:2	2173.35	152.292	12	1797.9	165.162	12	-17.2752	0.127688	0.128965	No		-0.2622	-0.7267 to 0.3670	0.06873	12	0.4104	0.9795	No
	PE 20:3	1738.2	2077.6	1471.54	2528.44	3388.66	920.822		1764.63	1646.28	2216.6	1689.1	1427.68	1734.72	1503.4	1891.98	1355.01	1056.82	1521.31	2006		800.713	1203.22	1546.11	2162.04	2093.95	1428.85			20:3	1883.69	180.188	12	1547.45	122.348	12	-17.85	0.178182	0.165372	No		-0.1358	-0.6584 to 0.4751	0.01845	12	0.6738	0.9795	No
	PE 20:4	939.728	755.97	603.902	970.399	3288.27	327.954		660.211	713.552	848.681	744.859	672.815	875.251	608.005	882.1	380.833	385.544	877.349	563.125		311.747	467.809	723.464	947.274	983.978	978.167			20:4	950.133	218.241	12	675.783	73.3347	12	-28.8749	0.551167	0.402704	No		-0.145	-0.6637 to 0.4678	0.02103	12	0.653	0.9795	No
	PE 22:4	2289.96	1608.89	1773.05	2148.83	7758.44	631.116		1518.96	1651.95	1734.74	1859.08	1570.4	2985.33	1203.82	2828.58	829.655	649.956	2803.03	1097.28		762.27	1043.89	1405.52	1555.37	2056.08	3341.22			22:4	2294.23	521.533	12	1631.39	263.158	12	-28.8916	0.178182	0.165372	No		0.08768	-0.5120 to 0.6299	0.007688	12	0.7864	0.9795	No
	PE 22:5	949.272	897.068	705.763	1095.34	1522.23	353.979		850.326	706.871	914.842	771.133	695.168	833.605	624.658	919.263	402.711	371.488	744.487	715.527		351.8	514.703	728.002	1012.84	930.392	732.133			22:5	857.967	80.0282	12	670.667	64.567	12	-21.8306	0.082768	0.103188	No		-0.2159	-0.7028 to 0.4086	0.04663	12	0.5003	0.9795	No
	PE 22:6	1172.89	1314.07	1044.02	1666.27	1797.82	484.041		1115.64	1331.49	1219.99	1170.71	984.979	1360.96	1040.74	1352.09	608.788	541.477	1067.86	805.954		465.218	898.068	914.969	1387.29	1404.88	998.75			22:6	1221.91	96.0396	12	957.173	92.3881	12	-21.6656	0.059588	0.084902	No		-0.2952	-0.7432 to 0.3356	0.08713	12	0.3516	0.9795	No
																															CON			HD
	Ether Linked PE Fatty Acids																														Mean	SEM	N	Mean	SEM	N	PD (%)	p	q	Discovery?		R	95% Confidence Intervals	R squared	N	p	q	Discovery?
	PE-O 16:1	1984.18	3276.05	2317.95	3759.65	4824.76	1449.51		2592.77	2731.34	2673.6	2646.16	2098.98	1872.75	1981.9	1785.63	2295.35	1242.63	1585.99	3111.36		1201.1	1882.42	1836.69	3150.07	3582.93	1093.23			O-16:1	2685.64	264.726	12	2062.44	236.71	12	-23.2049	0.093369	0.112878	No		0.0561	-0.5350 to 0.6104	0.003147	12	0.8625	0.9795	No
	PE-O 18:0	80.772	91.928	114.945	52.9365	172.923	62.8419		131.175	140.918	36.9057	51.0127	46.8657	145.404	151.55	137.502	94.477	80.1492	191.522			94.1706	71.2736	125.803	85.484	110.275	110.809			O-18:0	94.0523	13.217	12	113.91	10.7425	11	21.114	0.257031	0.266871	No		0.1291	-0.5103 to 0.6766	0.01666	11	0.7053	0.9795	No
	PE-O 18:1	6721.38	9330.82	6726.93	12008.1	13503.9	4067.06		8289.12	8203.86	8134	8543.1	3347.71	7045.45	5980.23	6674.43	2992.47	3643.92	5519.16	7162.19		1809.1	5093.11	5876.72	9015.16	9508.5	3397.85			O-18:1	7993.46	825.013	12	5556.07	678.913	12	-30.4922	0.032962	0.061164	No		-0.269	-0.7302 to 0.3606	0.07237	12	0.3978	0.9795	No
	PE-O 18:2	3179.02	3769.63	2654.02	4647.99	4668.7	1401.31		3137.71	3288.48	3397.53	3310.77	2775.24	3051.52	2613.09	2966.72	1971.35	1687.23	2275.26	3390.35		1271.24	2436.69	2599.24	3817.48	3936.65	1644.24			O-18:2	3273.49	250.948	12	2550.8	246.778	12	-22.0773	0.052118	0.078819	No		-0.1907	-0.6892 to 0.4303	0.03637	12	0.5527	0.9795	No
	Total PE	7705.99	7056.86	6209.07	9080.95	9474.68	3079.28		6614.11	6248.11	7426.11	6497.99	5886	8078.51	5817.86	8300.59	3694.61	3607.91	7548.4	4986.95		2981.9	4532.71	5979.64	8017.12	8809.68	7992.19			Total PE	6946.47	480.461	12	6022.46	596.548	12	-13.3018	0.241081	0.263505	No		-0.1642	-0.6745 to 0.4523	0.02697	12	0.6101	0.9795	No
	Total PE-O	11965.3	16468.4	11813.8	20468.7	23170.3	6980.72		14150.8	14364.6	14242	14551	8268.8	12115.1	10726.8	11564.3	7353.65	6653.94	9571.94	13663.9		4375.61	9483.5	10438.5	16068.2	17138.4	6246.13			Total PE-O	14046.6	1311.7	12	10273.7	1127.64	12	-26.8599	0.040399	0.068411	No		-0.1944	-0.6912 to 0.4271	0.0378	12	0.5448	0.9795	No
	Total Combined PE	19671.3	23525.3	18022.9	29549.6	32645	10060		20764.9	20612.7	21668.2	21049	14154.8	20193.6	16544.6	19864.9	11048.3	10261.8	17120.3	18650.9		7357.51	14016.2	16418.1	24085.3	25948	14238.3			Total Combined PE	20993.1	1726.69	12	16296.2	1571.89	12	-22.3736	0.056789	0.082386	No		-0.2018	-0.6952 to 0.4208	0.04072	12	0.5294	0.9795	No
																															CON			HD
	PS Species																														Mean	SEM	N	Mean	SEM	N	PD (%)	p	q	Discovery?		R	95% Confidence Intervals	R squared	N	p	q	Discovery?
	PS (34:1) 16:0_18:1	133.627	119.799	122.381	136.177	239.949	73.7609		149.403	128.385	155.045	159.308	133.746	133.016	85.5395	96.4018	112.061	73.0462	83.0268	155.277	69.1343	56.7638	90.3917	94.4797		192.588	105.096			PS 16:0_18:1	140.383	11.0302	12	101.15	10.9977	12	-27.9468	0.010045	0.012837	No		0.1501	-0.4638 to 0.6666	0.02253	12	0.6415	0.9795	No
	PS (36:1) 18:0_18:1	10623.1	13604.8	12820.5	18186.8	21233.3	7248.54		17206	14656.4	17194	16034	12208.9	11664.6	9380.33	9882.12	9802.83	5978.02	7992.83	12760.6	5621.12	5171.16	10267.9	10282.9		17733	4849.95			PS 18:0_18:1	14390.1	1101.88	12	9143.56	1060.4	12	-36.4592	0.002393	0.007071	Yes		-0.05347	-0.6087 to 0.5369	0.002859	12	0.8689	0.9795	No
	PS (36:2) 18:0_18:2	55.723	69.0548	51.5445	66.307	92.1785	26.5711		59.3676	82.7898	73.6544	58.0451	49.0044	58.0965	55.3897	38.2199	34.5233	31.8735	41.8192	52.5443	31.5779	25.057	49.0199	70.5071		91.1683	23.7648			PS 18:0_18:2	61.8614	4.89085	12	45.4554	5.72581	12	-26.5205	0.04063	0.068411	No		-0.1805	-0.6836 to 0.4388	0.03259	12	0.5745	0.9795	No
	PS (36:2) 18:1_18:1	2071.4	2081.21	2169.8	3248.34	3881.72	1318.93		3531.42	1978.02	2636.37	2821.15	2445.13	2004.85	1313.76	1401.13	1454.24	1031.84	1141.91	1846.84	754.071	679.927	1745.76	1594.05		2603.55	854.763			PS 18:1_18:1	2515.69	213.83	12	1368.49	156.646	12	-45.602	0.000321	0.003147	Yes		-0.1348	-0.6578 to 0.4759	0.01818	12	0.6761	0.9795	No
	PS (38:3) 18:0_20:3	430.804	363.619	380.619	460.21	756.838	196.804		483.541	363.331	480.85	397.683	376.654	384.352	302.599	336.607	354.803	247.838	285.255	419.92	233.164	138.496	278.392	319.52		532.513	252.176			PS 18:0_20:3	422.942	37.3593	12	308.44	28.6782	12	-27.0727	0.008293	0.011866	No		-0.03884	-0.5994 to 0.5473	0.001509	12	0.9046	0.9795	No
	PS (38:4) 18:0_20:4	510.693	515.561	502.097	674.226	946.162	335.029		724.17	484.923	819.18	522.25	505.131	495.416	353.671	412.384	283.75	225.123	385.631	476.19	235.604	199.709	374.517	460.358		627.739	284.304			PS 18:0_20:4	586.237	49.2865	12	359.915	35.8671	12	-38.6058	0.001366	0.004955	Yes		-0.09518	-0.6344 to 0.5064	0.00906	12	0.7686	0.9795	No
	PS (38:5) 18:1_20:4	89.3333	106.986	98.5044	110.734	209.88	69.7101		137.585	78.8769	162.489	109.808	99.8462	93.112	68.4737	64.1518	51.9318		53.3758	101.905	31.4701	35.9291	67.6333	76.4065		117.941	39.536			PS 18:1_20:4	113.905	11.301	12	59.0629	9.1454	12	-48.1474	0.000656	0.001609	Yes		-0.2526	-0.7403 to 0.4093	0.0638	11	0.4536	0.9795	No
	PS (40:4) 18:0_22:4	861.922	730.835	759.044	1185.44	1598.5	428.413		1065.07	886.754	1145.31	835.842	780.469	716.504	473.882	612.098	330.364	331.815	636.121	835.708	293.963	246.504	501.883	722.065		876.605	547.896			PS 18:0_22:4	916.175	86.0866	12	534.075	60.7877	12	-41.706	0.001708	0.005451	Yes		-0.0684	-0.6180 to 0.5262	0.004679	12	0.8327	0.9795	No
	PS (40:5) 18:0_22:5	373.196	248.079	258.982	355.379	560.162	136.355		384.296	230.8	395.15	367.625	315.277	264.008	201.493	267.045	144.159	119.915	204.02	496.613	117.41	90.7638	179.792	284.228		278.227	277.048			PS 18:0_22:5	324.109	31.0598	12	221.726	31.9413	12	-31.589	0.033241	0.037216	No		0.05857	-0.5333 to 0.6119	0.003431	12	0.8565	0.9795	No
	PS (40:6) 18:0_22:6	1106.8	748.086	1066.76	1019.74	1386.16	387.63		1213.94	867.054	1129.48	1092.01	950.1	1659.59	704.697	1290.13	564.788	362.708	1499.87	619.599	437.612	435.213	690.333	852.943		1050.1	2048.39			PS 18:0_22:6	1052.28	91.1734	12	879.699	146.739	12	-16.4007	0.330765	0.320105	No		-0.03153	-0.5947 to 0.5524	0.0009941	12	0.9225	0.9795	No
																															CON			HD
	Ester Linked PS Fatty Acids																														Mean	SEM	N	Mean	SEM	N	PD (%)	p	q	Discovery?		R	95% Confidence Intervals	R squared	N	p	q	Discovery?
	PS 16:0	133.627	119.799	122.381	136.177	239.949	73.7609		149.403	128.385	155.045	159.308	133.746	133.016	85.5395	96.4018	112.061	73.0462	83.0268	155.277	69.1343	56.7638	90.3917	94.4797		192.588	105.096			16:0	140.383	11.0302	12	101.15	10.9977	12	-27.9468	0.010045	0.012837	No		0.1501	-0.4638 to 0.6666	0.02253	12	0.6415	0.9795	No
	PS 18:0	13962.2	16280.1	15839.5	21948.1	26573.3	8759.34		21136.4	17572	21237.6	19307.5	15185.5	15242.6	11472.1	12838.6	11515.2	7297.29	11045.5	15661.1	6970.45	6306.9	12341.9	12992.5		21189.4	8283.53			18:0	17753.7	1335.46	12	11492.9	1204.87	12	-35.2648	0.002144	0.006579	Yes		-0.05741	-0.6112 to 0.5341	0.003296	12	0.8593	0.9795	No
	PS 18:1	14988.8	17994	17380.9	24930.4	29446.5	10029.9		24555.8	18819.7	22784.3	21945.4	17332.7	15900.4	12161.9	12844.9	12875.3	8114.75	10413	16711.4	7229.87	6623.7	13917.5	13641.8		23250.6	6704.11			18:1	19675.7	1520.79	12	12040.7	1387.04	12	-38.8041	0.001236	0.004694	Yes		-0.06927	-0.6186 to 0.5255	0.004799	12	0.8306	0.9795	No
	PS 18:2	55.723	69.0548	51.5445	66.307	92.1785	26.5711		59.3676	82.7898	73.6544	58.0451	49.0044	58.0965	55.3897	38.2199	34.5233	31.8735	41.8192	52.5443	31.5779	25.057	49.0199	70.5071		91.1683	23.7648			18:2	61.8614	4.89085	12	45.4554	5.72581	12	-26.5205	0.04063	0.068411	No		-0.1805	-0.6836 to 0.4388	0.03259	12	0.5745	0.9795	No
	PS 20:3	430.804	363.619	380.619	460.21	756.838	196.804		483.541	363.331	480.85	397.683	376.654	384.352	302.599	336.607	354.803	247.838	285.255	419.92	233.164	138.496	278.392	319.52		532.513	252.176			20:3	422.942	37.3593	12	308.44	28.6782	12	-27.0727	0.008293	0.011866	No		-0.03884	-0.5994 to 0.5473	0.001509	12	0.9046	0.9795	No
	PS 20:4	600.026	622.547	600.602	784.96	1156.04	404.739		861.755	563.8	981.669	632.058	604.977	588.528	422.145	476.536	335.682	225.123	439.007	578.095	267.075	235.638	442.15	536.764		745.681	323.84			20:4	700.142	60.1998	12	418.978	44.4192	12	-40.1582	0.001217	0.004694	Yes		-0.04964	-0.6063 to 0.5396	0.002464	12	0.8782	0.9795	No
	PS 22:4	861.922	730.835	759.044	1185.44	1598.5	428.413		1065.07	886.754	1145.31	835.842	780.469	716.504	473.882	612.098	330.364	331.815	636.121	835.708	293.963	246.504	501.883	722.065		876.605	547.896			22:4	916.175	86.0866	12	534.075	60.7877	12	-41.706	0.001708	0.005451	Yes		-0.0684	-0.6180 to 0.5262	0.004679	12	0.8327	0.9795	No
	PS 22:5	373.196	248.079	258.982	355.379	560.162	136.355		384.296	230.8	395.15	367.625	315.277	264.008	201.493	267.045	144.159	119.915	204.02	496.613	117.41	90.7638	179.792	284.228		278.227	277.048			22:5	324.109	31.0598	12	221.726	31.9413	12	-31.589	0.033241	0.037216	No		0.05857	-0.5333 to 0.6119	0.003431	12	0.8565	0.9795	No
	PS 22:6	1106.8	748.086	1066.76	1019.74	1386.16	387.63		1213.94	867.054	1129.48	1092.01	950.1	1659.59	704.697	1290.13	564.788	362.708	1499.87	619.599	437.612	435.213	690.333	852.943		1050.1	2048.39			22:6	1052.28	91.1734	12	879.699	146.739	12	-16.4007	0.330765	0.320105	No		-0.03153	-0.5947 to 0.5524	0.0009941	12	0.9225	0.9795	No
	Total PS	16256.6	18588.1	18230.2	25443.3	30904.8	10221.7		24954.8	19757.3	24191.5	22397.7	17864.2	17473.6	12939.8	14400.3	13133.5	8402.18	12323.9	17765.2	7825.13	7079.52	14245.7	14757.4		24103.4	9282.93			Total PS	20523.7	1554.27	12	13021.6	1375.81	12	-36.5533	0.001565	0.00543	Yes		-0.06355	-0.6150 to 0.5297	0.004039	12	0.8444	0.9795	No
																															CON			HD
	Totals																														Mean	SEM	N	Mean	SEM	N	PD (%)	p	q	Discovery?		R	95% Confidence Intervals	R squared	N	p	q	Discovery?
	16:0 (Palmitic)	17662.7	18810.5	16948.7	24145.7	27790.6			18487.6	16840.9	20937.4	18787.5	17002.3	18109	14219.1	16190.2	14273.7	9714.41	15401.3	16557.1		8960.42	14739	15017			14449.2			16:0 (Palmitic)	19593	1041.96	11	13952.1	809.289	10	-28.7901	6e-06	3.2e-05	Yes		0.07451	-0.5824 to 0.6726	0.005551	10	0.8379	0.9795	No
	16:1 (Palmitoleic)	5145.84	4891.92	4296.57	7942.49	8138.52			5869.04	5699.58	6248.51	5532.28	5381.64	5096.91	3804.11	4217.15	3394.12	2308.29	4109.97	4995.2		2541.38	4384.9	4872.65			3196.88			16:1 (Palmitoleic)	5840.3	363.204	11	3782.46	289.176	10	-35.2351	0.000304	0.003147	Yes		0.06071	-0.5915 to 0.6649	0.003686	10	0.8677	0.9795	No
	18:0 (Stearic)	31190.7	35329.3	32544.4	45991.6	53105.4			39340.9	34459.5	42304.6	37718.8	31991.2	32448.3	25267.2	28307.8	24144.3	16520.4	25476.3	31091.1		14628.2	26629.7	27722.4			21233.9			18:0 (Stearic)	37856.8	2077.91	11	24102.1	1649.04	10	-36.3334	5.8e-05	0.000985	Yes		-0.003799	-0.6319 to 0.6273	1.444e-05	10	0.9917	1	No
	18:1 (Oleic)	45841.7	47736.2	45387.5	66995	79900.4			56887.4	49134.4	58474.5	53989	47687.2	47911.8	34814.9	40148.7	34482.8	23015.8	37216	44425.2		21463.1	39019.6	39924.1			31849.9			18:1 (Oleic)	54540.5	3226.88	11	34636	2348.59	10	-36.4948	6e-06	3.2e-05	Yes		0.05492	-0.5953 to 0.6617	0.003017	10	0.8802	0.9795	No
	18:2 (Linoleic)	5345.11	5108.43	4490.88	6754.17	7070.19			5461.34	4643.71	5551.36	5066.47	4753.77	4980.29	3431.12	4393.12	2707.46	2404.39	4196.17	3807.86		1881.56	3684.76	4164.72			3833.23			18:2 (Linoleic)	5384.16	249.34	11	3450.44	266.503	10	-35.9149	4.3e-05	0.000985	Yes		-0.1492	-0.7120 to 0.5302	0.02227	10	0.6807	0.9795	No
	18:3																													18:3
	20:3 (Eicosatrienoic)	2337.63	2630.71	1996.61	3218.11	4384.6			2413.59	2192.98	2871.45	2263.32	1970.9	2309.23	1915.7	2372	1787.92	1364.77	1967.57	2653.19		1015.53	1605.75	2019.69			1866.5			20:3 (Eicosatrienoic)	2599.01	210.378	11	1856.86	147.559	10	-28.555	0.004786	0.008217	Yes		0.03555	-0.6077 to 0.6506	0.001264	10	0.9223	0.9795	No
	20:4 (Arachidonic)	2021.91	1899.21	1612.32	2413.06	5168.11			2046.39	1801.53	2269.41	1901.07	1824.27	2047.84	1339.48	1810.55	965.15	777.76	1807.77	1429.61		757.98	1284.91	1666.78			1834.66			20:4 (Arachidonic)	2273.19	297.024	11	1367.46	132.94	10	-39.8439	0.00038	0.001004	Yes		-0.02353	-0.6436 to 0.6152	0.0005537	10	0.9486	0.9795	No
	20:5	100.085	86.4512	81.6065	76.197	111.401			74.1639	67.7956	90.7903	77.4536	73.9716	96.2712	52.228	81.987	31.0101	31.7486	87.92	23.283		16.5333	51.191	48.9195			122.58			20:5	85.1079	4.00921	11	54.74	10.5616	10	-35.6816	0.020298	0.042417	No		-0.08324	-0.6774 to 0.5766	0.006929	10	0.8192	0.9795	No
	22:4 (Adrenic)	3594.62	2555.49	2856.47	3651.76	9795.87			2855.65	2897.15	3307.23	3013.99	2630.14	4163.8	1960.54	3894.15	1375.43	1089.65	3958.26	2166.34		1237.84	1774.95	2519.53			4430.1			22:4 (Adrenic)	3756.56	621.592	11	2440.68	387.807	10	-35.029	0.061001	0.063478	No		0.07368	-0.5830 to 0.6721	0.005429	10	0.8397	0.9795	No
	22:5 (Osbond)	1476.54	1254.37	1115.86	1676.27	2508.77			1366.25	1081.18	1450.76	1274.4	1155.88	1307.73	925.905	1373.32	599.903	552.684	1115.95	1287.68		512.257	798.043	1136.19			1238.25			22:5 (Osbond)	1424.36	120.462	11	954.018	101.876	10	-33.0215	0.010093	0.012837	No		0.02594	-0.6137 to 0.6450	0.0006729	10	0.9433	0.9795	No
	22:6 (Docosahexaenoic)	25707.6	25298.3	23823.6	34230.2	38513.8			27063.8	25016.9	29860.1	26895.2	25247.6	26958.7	19205	22962.3	18223.9	12527.5	22476.9	22777.2		12378	21054.5	21765.9			21813.7			22:6 (Docosahexaenoic)	28056	1356.57	11	19518.5	1271.68	10	-30.4302	6e-06	3.2e-05	Yes		0.09483	-0.5688 to 0.6836	0.008994	10	0.7944	0.9795	No
	Total SAT	48853.5	54139.8	49493.1	70137.4	80896			57828.5	51300.3	63242	56506.3	48993.5	50557.3	39486.3	44498	38417.9	26234.8	40877.7	47648.2		23588.6	41368.7	42739.4			35683.1			Total Saturated FA	57449.8	3089.98	11	38054.3	2429.52	10	-33.7608	6e-06	3.2e-05	Yes		0.02224	-0.6160 to 0.6429	0.0004946	10	0.9514	0.9795	No
	Total MUFA	50987.5	52628.2	49684.1	74937.4	88038.9			62756.4	54834	64723	59521.3	53068.8	53008.7	38619	44365.9	37876.9	25324.1	41326	49420.4		24004.5	43404.5	44796.7			35046.8			Total Monounsaturated FA	60380.8	3571.91	11	38418.5	2627.5	10	-36.373	6e-06	3.2e-05	Yes		0.05578	-0.5947 to 0.6621	0.003111	10	0.8784	0.9795	No
	Total PUFA	40583.5	38833	35977.4	52019.8	67552.7			41281.2	37701.3	45401	40492	37656.5	41863.9	28830	36887.4	25690.8	18748.4	35610.6	34145.2		17799.7	30254.1	33321.8			35139			Total Polyunsaturated FA	43578.4	2740.21	11	29642.7	2179.99	10	-31.9784	1.1e-05	5.6e-05	Yes		0.05196	-0.5972 to 0.6600	0.0027	10	0.8866	0.9795	No
	Total PHOSPHOLIPID	140424	145601	135155	197095	236488			161866	143836	173366	156520	139719	145430	106935	125751	101986	70307.4	117814	131214		65392.8	115027	120858			105869			Total Phospholipid	161409	9289.05	11	106115	6997.98	10	-34.2568	6e-06	3.2e-05	Yes		0.04485	-0.6018 to 0.6560	0.002012	10	0.9021	0.9795	No
																															CON				HD								Pearsons
	pmol/mg brain	CON	CON	CON	CON	CON	CON	CON	CON	CON	CON	CON	CON	CON	HD	HD	HD	HD	HD	HD	HD	HD	HD	HD	HD	HD	HD				Mean	SEM	N	Mean	SEM	N	PD (%)	p	q	Discovery?		R	95% Confidence Intervals	R squared	N	p	q	Discovery?
	LPC 16:0	37.9163	26.4331	39.9664	67.929	60.5658	14.6029		21.4415	28.3169	36.9564	38.0433	27.5477	36.0256	16.1066	23.0018	26.4636	14.0092	20.3302	22.673	15.1582	19.7181	17.035	28.5057	32.9567	52.3882	24.4576			LPC 16:0	36.3121	4.38494	12	24.0618	2.81481	13	-33.736	0.015972	0.038884	No		0.002303	-0.5494 to 0.5526	5.303e-06	13	0.994	1	No
	LPC 16:1	3.43791	1.77698	3.42478	4.67742	4.51282	0.492754		1.35849	2.73846	2.56391	2.80833	3.4	2.496	1.61842	1.03571	2.48485	1.63077	1.85235	1.91971	0.761194	1.14961	0.816667	2.66667	2.14925	4.2605	1.68			LPC 16:1	2.80732	0.350487	12	1.84813	0.25959	13	-34.1675	0.025666	0.038884	No		-0.05194	-0.5862 to 0.5137	0.002698	13	0.8662	0.9526	No
	LPC 18:0	16.5359	14.4245	17.9558	29.879	36.6325	9.91304		13.1698	19.5923	24.7368	19.0833	19.7154	16.168	8.58553	9.25893	10.0455	5.20769	10.3087	10.2555	5.27612	10.7087	8.1	20.3659	18.5597	22.1681	8.232			LPC 18:0	19.8172	2.14566	12	11.3132	1.52247	13	-42.912	0.004149	0.04195	No		-0.2162	-0.6855 to 0.3800	0.04675	13	0.478	0.9119	No
	LPC 18:1	47.9908	43.3568	53.7575	75.8597	95.4154	29.8667		39.3811	41.9354	62.6436	58.1133	47.6662	47.5888	21.3461	32.5679	42.9212	19.5046	30.2456	31.0701	22.9373	22.8157	26.43	41.7772	58.0493	68.6269	26.9328			LPC 18:1	53.6313	5.1164	12	34.2481	4.13425	13	-36.1416	0.007552	0.04195	No		-0.113	-0.6250 to 0.4671	0.01276	13	0.7133	0.9526	No
	LPC 18:2	1.42614	1.08777	2.09912	3.42903	1.48034	0.428986		1.0327	2.00923	1.25714	1.45167	1.65538	0.8496	0.521053	0.796429	1.44091	0.470769	1.22953	2.19124	0.307463	-0.0377953	0.926667	1.22114	-0.0358209	1.13613	1.0096			LPC 18:2	1.51726	0.219944	12	0.859794	0.172908	13	-43.3325	0.021538	0.038884	No		0.3574	-0.2410 to 0.7589	0.1277	13	0.2306	0.7773	No
	LPC 20:4	4.95817	4.7741	5.92566	7.81935	6.64615	3.08406		2.70818	4.25846	6.33534	5.01333	6.01231	5.6688	2.77368	4.76429	4.13333	2.10462	3.52081	3.90949	3.11642	3.17795	2.905	3.48455	5.16119	6.72773	5.8288			LPC 20:4	5.26699	0.421409	12	3.96984	0.366715	13	-24.628	0.029728	0.066055	No		0.1285	-0.4547 to 0.6345	0.01651	13	0.6757	0.9526	No
	LPC 22:4	2.12549	1.95108	2.57699	4.92097	5.51453	1.85652		1.10818	2.09385	4.49023	2.585	5.01692	1.5936	0.619737	0.867857	2.50152	0.809231	0.974497	2.54891	2.82985	1.76535	0.885	1.50569	3.22537	2.68235	0.8176			LPC 22:4	2.98611	0.445527	12	1.69484	0.260611	13	-43.2425	0.022313	0.061973	No		0.3558	-0.2427 to 0.7582	0.1266	13	0.2328	0.7773	No
	LPC 22:6	2.05229	2.03597	3.13274	5.04032	2.26496	0.768116		1.37736	2.27692	2.45113	1.8	2.55385	4.344	1.15132	1.52679	1.04545	0.984615	0.610738	1.20438	0.544776	0.0866142	1.03333	2.04065	2.45522	3.56303	1.8			LPC 22:6	2.50814	0.342992	12	1.38822	0.253046	13	-44.6512	0.015826	0.058609	No		-0.2755	-0.7176 to 0.3248	0.07589	13	0.3623	0.7776	No
	LPE 16:0	56.8222	41.6388	67.6796	112.265		68.5928	154.574	12.0428	23.6446	94.2992	68.0817	34.5215	46.4784	32.5974	52.8107	83.15	49.0677	26.0456	15.9255	31.3567	77.7858	15.0067	72.3236	115.976	79.1076	24.9344			LPE 16:0	65.0534	11.5289	12	52.0068	8.68389	13	-20.0552	0.376477	0.418266	No		-0.3932	-0.7760 to 0.2015	0.1546	13	0.1838	0.7773	No
	LPE 16:1	16.6928	9.98561	22.3717	20.0484		21.4203	36.1667	4.36478	6.91538	19.4361	15.725	12.4615	7.528	5.45395	10.2232	30.2121	18.5538	5.96644	10.0292	10.4851	15.6929	1.73333	15.5935	31.8507	12.4874	5.144			LPE 16:1	16.093	2.52817	12	13.3404	2.5484	13	-17.1042	0.450637	0.455143	No		-0.3014	-0.7310 to 0.2992	0.09087	13	0.3169	0.7773	No
	LPE 18:0	25.5974	41.2691	33.2779	38.8016		11.8652	174.321	26.3862	24.1723	28.4316	16.62	38.0108	37.0352	24.3118	46.575	5.28333	13.7723	27.0362	18.4336	6.9209	4.63307	18.27	22.9301	25.2269	42.4487	26.0752			LPE 18:0	41.3157	12.3698	12	21.6859	3.56457	13	-47.5116	0.067833	0.082213	No		-0.3114	-0.7361 to 0.2892	0.09698	13	0.3003	0.7773	No
	LPE 18:1	660.659	635.545	1301	1584.72		1196.53	1373.75	223.753	421.291	1259.95	1279.05	696.168	583.518	258.834	378.445	1201.78	522.137	329.005	173.444	405.461	680.054	174.19	676.559	1605.01	908.225	173.294			LPE 18:1	934.661	127.809	12	575.879	121.425	13	-38.3863	0.053625	0.089394	No		-0.3024	-0.7315 to 0.2983	0.09145	13	0.3153	0.7773	No
	LPE 18:2	3.98562	4.94101	10.5558	6.80484		5.2087	15.6955		5.20615	3.34436	6.58167	5.97538	5.8624			7.63485	2.56	2.05235	4.3781	5.23731	5.94331		2.16911	7.42388	8.15798				LPE 18:2	6.74194	1.05828	11	5.06188	0.805753	9	-24.9196	0.490289	0.495192	No		0.175	-0.5535 to 0.7517	0.03061	9	0.6525	0.9526	No
																														LPE 18:3
	LPE 22:5	18.8497	17.1942	28.4513	45.3871		22.5725	50.6894	7.38365	11.9923	28.8271	29.3417	24.6923	15.048	11.5987	11.9554	40.9318	20.1462	9.43624	16.4745	16.3657	42.1024	5.24167	18.9187	30.6269	25.4286	14.112			LPE 22:5	25.0358	3.69715	12	20.2568	3.19695	13	-19.0885	0.338902	0.418266	No		0.04353	-0.5199 to 0.5806	0.001895	13	0.8877	0.9526	No
	LPE 22:6	54.2614	36.7482	102.044	114.71		49.5507	138.462	13.3459	27.6769	87.7368	59.0917	40.9538	59.416	18.2829	49.6696	74.2424	40.2	33.8658	13.3942	35.0075	60.6693	12.6333	51.9675	59.9851	54.8487	55.648			LPE 22:6	65.3331	10.8758	12	43.1088	5.41048	13	-34.017	0.085767	0.119109	No		-0.1072	-0.6215 to 0.4717	0.01149	13	0.7275	0.9526	No
	Total Lyso PC	116.443	95.8403	128.839	199.555	213.032	61.013		81.5774	103.222	141.435	128.898	113.568	114.734	52.7224	73.8196	91.0364	44.7215	69.0725	75.7723	50.9313	59.3843	58.1317	101.567	122.521	161.553	70.7584			Total Lyso PC	124.846	12.6795	12	79.384	9.14228	13	-36.4147	0.003684	0.022327	No		-0.07343	-0.6001 to 0.4977	0.005391	13	0.8116	0.9526	No
	Total Lyso PE	836.868	787.322	1565.38	1922.74		1375.74	1943.66	287.277	520.898	1522.02	1474.49	852.783	754.886	351.079	549.679	1443.23	666.437	433.408	252.079	510.834	886.88	227.075	860.462	1876.1	1130.7	299.208			Total Lyso PE	1153.67	158.309	12	729.783	138.848	13	-36.7426	0.056324	0.089394	No		-0.3041	-0.7324 to 0.2966	0.09246	13	0.3125	0.7773	No

## Sheet: Grey Cortex
	1000																														1000
		grey cortex	grey cortex	grey cortex	grey cortex	grey cortex	grey cortex	grey cortex	grey cortex	grey cortex	grey cortex	grey cortex	grey cortex	grey cortex	grey cortex	grey cortex	grey cortex	grey cortex	grey cortex	grey cortex	grey cortex	grey cortex	grey cortex	grey cortex	grey cortex	grey cortex	grey cortex
		CON	CON	CON	CON	CON	CON	CON	CON	CON	CON	CON	CON	CON	HD	HD	HD	HD	HD	HD	HD	HD	HD	HD	HD	HD	HD				CON			HD								Pearson's Correlation to CAG Repeat (HD Only)
	PC Species																														Mean	SEM	N	Mean	SEM	N	PD (%)	p	q	Discovery?		R	95% Confidence Intervals	R squared	N	p	q	Discovery?
	PC 16:0_16:0	2766.19	2911.7	3201.92	2138.46	3312.18	3102.9	4532.73	3040.15	2882.25	2128.57	2745.81	2286.02	2788.03	2953.6	2479.02	3362.99	1862.23	2492.71	2439.08	3149.77	2645.81	1580.52	2812.64	2226.79	2487.71	2351.15			PC 16:0_16:0	2910.53	171.586	13	2526.46	134.83	13	-13.1958	0.153383	0.418371	No		0.4051	-0.1878 to 0.7816	0.1641	13	0.1697	1	No
	PC 16:0_16:1	474.064	665.962	512.799	307.041	474.869	496.177	661	914.447	560.246	346.992	528.522	470.066	540.568	697.017	320.589	405	302.699	373.014	303.555	454.063	658.676	240.471	530.147	498.42	700.944	410.271			PC 16:0_16:1	534.827	42.258	13	453.451	43.0779	13	-15.2153	0.168978	0.418371	No		0.07105	-0.4995 to 0.5986	0.005048	13	0.8176	1	No
	PC 16:0_18:0	628.529	443.606	745.827	494.764	713.908	732.355	894.491	303.009	402.373	457.347	405.296	362.328	634.402	559.397	484.881	648.391	378.274	620.877	475.471	589.409	249.497	317.609	530.419	313.389	392.651	326.767			PC 16:0_18:0	555.249	50.1272	13	452.849	36.5323	13	-18.4422	0.113001	0.256327	No		0.1728	-0.4180 to 0.6609	0.02987	13	0.5723	1	No
	PC 16:0_18:1	6853.45	11124.2	8591.3	5270.65	8565.34	8244.48	11327.4	11286	9019.79	6146.74	9009.25	8313.15	8357.95	9909.57	5550.69	7216.11	4578.85	6572.92	5627.03	6586.86	10094.7	3872.55	7398.69	7611.13	9362.78	6698.51			PC 16:0_18:1	8623.82	517.534	13	7006.18	532.751	13	-18.7578	0.039477	0.156068	No		0.1569	-0.4314 to 0.6516	0.02461	13	0.6088	1	No
	PC 16:1_18:0	97.2727	129.858	112.218	55.7689	103.98	106.66	142.902	164.028	130.185	65.6273	106.041	112.731	119.651	145.558	65.2385	80.2939	63.3145	76.6914	62.7736	81.5619	154.985	56.6392	109.788	115.081	130.203	81.9345			PC 16:1_18:0	111.302	8.01515	13	94.1586	9.2365	13	-15.4024	0.174023	0.32922	No		-0.007357	-0.5561 to 0.5458	5.412e-05	13	0.981	1	No
	PC 16:0_18:2	134.798	249.39	150.523	104.279	174.288	177.27	250.548	162.52	163.851	143.751	168.713	129.728	169.97	222.948	101.666	164.378	94.7696	184.47	306.564	236.814	195.074	136.823	165.962	159.944	148.262	152.19			PC 16:0_18:2	167.664	11.6397	13	174.605	15.7806	13	4.13993	0.72671	0.866852	No		0.6079	0.08553 to 0.8681	0.3695	13	0.0275	0.7684	No
	PC 16:1_18:1	160.181	293.754	156.966	108.738	168.289	164.51	241.288	336.138	219.754	126.241	201.783	181.018	215.704	230.871	112.672	153.868	121.868	147.972	80.8226	131.509	236.65	104.003	192.278	193.17	284.556	148.144			PC 16:1_18:1	198.028	17.8041	13	164.491	16.5106	13	-16.9355	0.18002	0.332125	No		-0.05232	-0.5864 to 0.5135	0.002738	13	0.8652	1	No
	PC 16:0_18:3	24.7571	15.0566	26.8097	17.0081	17.0633	29.9291	33.4869	0	26.4701	13.2083	11.0322	0	0	24.7371	10.7847	37.3727	0	14.8162	23.9663	25.058	26.7438	18.6812	19.4459	7.5181	20.5765	16.1643			PC 16:0_18:3	21.4821	2.44481	10	20.4887	2.29106	12	-4.62433	0.770009	0.880547	No		0.6575	0.1669 to 0.8871	0.4322	13	0.0146	0.612	No
	PC 18:0_18:1	1366.36	2775.28	1779.92	1069.41	1913.97	1897.82	2459.23	3917.46	2958.93	1395.78	2214.1	2431.39	2163.37	2717.89	1062.25	1473.46	926.584	1436.62	1135.48	1216.43	3473.9	775.623	1773.49	1838.03	2309.13	1460.14			PC 18:0_18:1	2180.23	210.97	13	1661.46	214.074	13	-23.7942	0.097202	0.240175	No		0.1226	-0.4594 to 0.6310	0.01504	13	0.6898	1	No
	PC 18:0_18:2	54.5997	109.911	55.1599	33.9876	76.5537	71.1923	92.4613	79.399	76.8772	57.666	68.5368	54.9514	57.62	76.9886	39.784	51.2239	35.6239	67.943	95.3257	69.2472	119.832	49.3529	67.1234	61.3298	58.4098	56.2669			PC 18:0_18:2	68.3782	5.38963	13	65.2655	6.28735	13	-4.55216	0.710396	0.866852	No		0.535	-0.02266 to 0.8387	0.2862	13	0.0596	1	No
	PC 18:1_18:1	425.815	1130.87	570.092	352.411	641.246	616.588	846.634	1833.33	982.772	432.084	896.994	891.18	795.107	892.813	352.415	464.249	345.969	436.18	347.044	356.469	1046.94	280.089	624.784	748.25	905.693	554.028			PC 18:1_18:1	801.163	107.952	13	565.763	70.9435	13	-29.3822	0.101431	0.418371	No		-0.02115	-0.5655 to 0.5361	0.0004475	13	0.9453	1	No
	PC 16:0_20:3	115.404	155.975	155.423	122.729	126.308	111.783	141.783	88.589	125.764	126.876	179.938	144.33	136.482	141.626	96.7599	177.253	126.398	177.951	88.5774	130.953	74.1886	76.0873	148.1	166.71	128.148	123.318			PC 16:0_20:3	133.183	6.41674	13	127.39	9.85741	13	-4.34988	0.627531	0.789377	No		-0.2302	-0.6933 to 0.3674	0.053	13	0.4493	1	No
	PC 18:1_18:2	30.2677	108.488	45.2819	29.3358	57.6998	45.94	79.5358	95.876	74.3251	39.6481	69.8447	55.5142	57.3434	65.6757	31.0348	52.7648	40.7174	48.614	79.5739	46.4957	74.1493	32.3838	48.109	56.8775	59.5897	41.5423			PC 18:1_18:2	60.7	6.69903	13	52.1175	4.11192	13	-14.1392	0.287919	0.468697	No		0.3543	-0.2443 to 0.7574	0.1256	13	0.2349	1	No
	PC 16:0_20:4	754.55	766.159	779.675	556.569	890.462	771.22	991.293	604.947	673.955	598.435	700.539	546.934	635.03	628.353	630.536	760.218	413.796	800.978	532.896	740.449	604.821	414.297	782.581	555.618	605.46	612.504			PC 16:0_20:4	713.059	36.3331	13	621.732	34.9505	13	-12.8079	0.082611	0.219826	No		0.334	-0.2659 to 0.7474	0.1115	13	0.2647	1	No
	PC 16:0_20:5	2.84509	4.64997	26.4566	9.42827	4.51657	14.5245	17.2463	0	17.4874	0	3.5938	0	1.93592	4	4.23068	11.053	7.13123	20.4137	0	1.56311	9.39358	9.66654	5.05438	0	16.9393	7.50023			PC 16:0_20:5	10.2684	2.61496	10	8.81325	1.71119	11	-14.1715	0.647852	0.807597	No		0.1862	-0.4065 to 0.6686	0.03467	13	0.5425	1	No
	PC 16:1_20:4	35.6978	48.2667	24.4642	19.7994	32.145	16.1777	28.5985	33.2281	33.1618	27.5242	39.2323	27.2541	36.0565	28	21.1402	24.9106	14.444	18.9849	15.1092	29.4684	33.4823	17.3624	38.9456	25.0916	23.4655	25.6626			PC 16:1_20:4	30.8928	2.32613	13	24.3129	1.97863	13	-21.2992	0.041711	0.160321	No		0.1036	-0.4744 to 0.6193	0.01074	13	0.7362	1	No
	PC 18:0_20:3	62.9357	64.9015	61.2158	44.6911	68.2385	75.8652	87.0086	43.6491	73.5597	56.2339	86.7217	75.5	73.8712	98.5172	38.5099	83.0273	89.9646	83.9783	38.1933	51.5118	27.5655	63.2174	44.6279	74.1985	81.746	65.3488			PC 18:0_20:3	67.2609	3.79293	13	64.6467	6.31295	13	-3.88676	0.726379	0.866852	No		-0.385	-0.7722 to 0.2106	0.1483	13	0.1939	1	No
	PC 16:0_22:4	83.4476	131.951	107.295	87.741	109.216	111.62	144.201	107.892	127.927	105.342	119.896	97.8796	92.6788	130.651	77.6697	104.877	59.1508	86.8893	86.824	110.266	110.257	75.3465	128.039	88.9664	99.3476	67.7153			PC 16:0_22:4	109.776	4.90572	13	94.3076	6.11002	13	-14.0908	0.060538	0.186785	No		0.1747	-0.4163 to 0.6620	0.03054	13	0.568	1	No
	PC 18:0_20:4	741.753	676.295	837.792	512.815	850.312	713.043	914.582	539.12	779.547	596.922	633.605	561.218	626.686	641.049	573.963	725.282	405.873	700.006	535.256	645.619	515.001	390.588	726.323	519.878	573.103	562.041			PC 18:0_20:4	691.053	35.4438	13	577.999	30.1007	13	-16.3597	0.023105	0.130537	No		0.2364	-0.3617 to 0.6966	0.05588	13	0.4368	1	No
	PC 18:1_20:3	31.8995	110.042	54.9485	33.4277	47.8112	45.8124	63.7605	110.023	89.682	38.1237	57.9591	90.6807	63.8547	57.1886	23.0092	49.7223	39.7901	51.8804	27.3905	34.0279	109.825	27.9714	57.6692	65.4375	63.5649	45.1663			PC 18:1_20:3	64.4635	7.57555	13	50.2033	6.31574	13	-22.1212	0.168978	0.418371	No		0.08619	-0.4880 to 0.6083	0.007428	13	0.7795	1	No
	PC 16:0_22:5	34.2102	36.3044	29.3358	31.4102	34.06	27.1978	41.0719	13.2676	12.226	27.9075	26.0062	23.7696	19.9124	28.6402	34.9483	33.3529	33.1056	34.282	59.0864	36.4352	14.5484	32.0594	37.7435	25.972	23.3327	27.5147			PC 16:0_22:5	27.4369	2.37267	13	32.3862	2.8293	13	18.0391	0.242784	0.444447	No		0.1328	-0.4512 to 0.6372	0.01764	13	0.6654	1	No
	PC 18:0_20:5	29.8946	112.96	38.7071	14.4952	48.1756	58.7541	79.686	172.787	174.151	49.5471	83.9733	85.0257	79.0606	126.75	20.2308	29.6113	24.6887	12.5768	49.0954	16.5963	165.91	7.04335	97.0079	75.9401	125.038	41.0909			PC 18:0_20:5	79.0167	13.7486	13	60.8907	14.474	13	-22.9395	0.372938	0.554875	No		-0.0006743	-0.5515 to 0.5505	4.546e-07	13	0.9983	1	No
	PC 18:1_20:4	170.845	151.433	164.036	119.046	180.941	133.814	185.673	99.4102	76.4737	110.279	151.047	103.312	146.732	110.515	129.424	141.099	87.2854	173.134	89.0115	128.953	67.0523	94.4118	148.535	106.157	129.272	151.1			PC 18:1_20:4	137.926	9.44734	13	119.688	8.42534	13	-13.2229	0.16274	0.312754	No		0.06756	-0.5021 to 0.5963	0.004564	13	0.8264	1	No
	PC 16:0_22:6	421.937	297.95	578.342	312.718	491.202	433.632	650.424	209.672	274.469	291.248	348.845	370.044	458.917	415.247	325.438	417.404	242.721	350.239	302.83	437.95	186.793	206.236	311.484	245.244	279.146	349.125			PC 16:0_22:6	395.338	35.1729	13	313.066	22.3495	13	-20.8106	0.062095	0.186785	No		0.2639	-0.3359 to 0.7114	0.06965	13	0.3836	1	No
	PC 18:1_20:5	8.05195	110.417	14.5827	9.84576	25.7715	27.5785	27.3359	146.845	80.1466	20.4916	41.7514	60.7182	30.5222	33.0528	8.22149	12.3662	12.9613	25.7113	16.8495	8.36415	113.134	14.6357	35.1872	40.5094	48.0339	21.1117			PC 18:1_20:5	46.466	11.7229	13	30.0107	7.77624	13	-35.4137	0.335834	0.508903	No		0.1649	-0.4247 to 0.6562	0.02718	13	0.5904	1	No
	PC 18:2_20:4	9.5898	5.7241	9.37026	8.58245	12.542	7.70476	5.83476	0	2.95949	7.09079	7.9689	0	0	5.92393	7.77772	11.9026	2.99915	14.2963	11.0431	6.79587	3.52099	7.58514	9.56175	6.97127	6.76433	4.16595			PC 18:2_20:4	7.73674	0.822401	10	7.63909	0.924096	13	-1.26213	0.937848	0.968433	No		0.2014	-0.3932 to 0.6772	0.04056	13	0.5094	1	No
	PC 16:1_22:6	25.3	39.053	29.1079	22.9837	31.1308	26.1135	37.8103	33.9211	33.1269	21.5081	29.4522	29.0082	30.7273	33.7414	19.8543	26.4545	24.1858	28.471	17.2185	25.315	19.4069	18.4855	25.2093	21.8931	27.4841	25.7442			PC 16:1_22:6	29.9418	1.45552	13	24.1126	1.2867	13	-19.4684	0.006261	0.083248	No		-0.1131	-0.6251 to 0.4670	0.01278	13	0.713	1	No
	PC 18:0_22:4	87.3071	103.129	91.3022	77.6992	109.146	109.83	124.707	103.535	119.134	80.379	96.4174	103.77	100.735	112.603	74.3377	106.609	69.6283	78.6957	94.3613	85.6378	91.1448	60.2899	104.93	86.3435	93.3889	76.7984			PC 18:0_22:4	100.545	3.85798	13	87.2899	4.25433	13	-13.1836	0.030015	0.138437	No		0.1033	-0.4747 to 0.6191	0.01067	13	0.737	1	No
	PC 18:0_22:5	47.4214	69.947	38.1151	42.1463	53.3385	47.8582	64.3534	0	64.3433	44.8629	60.2087	60.459	51.4167	71.4397	41.8344	51.9091	44.0442	50.1087	56.437	43.4016	65.8069	27.471	58.9302	56.0534	55.373	44.6434			PC 18:0_22:5	53.7059	2.90265	12	51.3425	3.16063	13	-4.40056	0.587146	0.766447	No		-0.00464	-0.5542 to 0.5477	2.153e-05	13	0.988	1	No
	PC 18:0_22:6	238.945	207.744	390.145	178.314	333.989	280.718	417.595	170.288	175.046	178.719	210.305	246.141	285.245	253.082	201.783	246.129	137.163	171.253	182.056	249.111	145.332	142.425	223.838	160.922	161.197	206.569			PC 18:0_22:6	254.861	22.976	13	190.835	11.6886	13	-25.1218	0.023186	0.130537	No		0.1841	-0.4083 to 0.6674	0.03388	13	0.5472	1	No
	PC 18:1_22:5	16.9762	58.6799	10.6969	9.88117	29.3344	24.0836	26.8185	50.5186	39.4536	13.6927	20.712	27.2445	25.4976	32.8745	10.4095	23.6622	14.0932	23.0659	28.0868	8.52643	37.6544	17.9299	27.0303	19.3068	20.0733	14.9429			PC 18:1_22:5	27.1992	4.08528	13	21.3582	2.375	13	-21.475	0.231271	0.400013	No		0.09889	-0.4782 to 0.6163	0.009779	13	0.7479	1	No
	PC 18:1_22:6	104.2	128.47	139.921	76.9919	126.831	122.277	176.25	87	125.082	84.5081	85.2609	113.172	132.152	115.466	82.298	93.1727	62.4956	82.3986	73.8824	80.8504	64.069	59.5072	90.7209	78.2443	106.73	105.543			PC 18:1_22:6	115.547	7.72179	13	84.2598	4.8765	13	-27.0776	0.002639	0.083248	No		-0.002131	-0.5525 to 0.5495	4.542e-06	13	0.9945	1	No
	PC 18:2_22:6	14.7214	4.87879	13.4245	6.50407	13.0231	10.9291	15.0517	0	0	5.33871	2.14783	9.17213	0	0	9.27815	9.95455	9.81416	13.7681	8.7479	11.5748	11.469	0	9.41085	7.15267	9.85714	9.4031			PC 18:2_22:6	9.51913	1.452	10	10.0391	0.520282	11	5.46267	0.74215	0.877703	No		0.4018	-0.1916 to 0.7801	0.1614	13	0.1735	1	No
																															CON			HD
	Plasmanyl PC Species	0	0	0	0	0	0	0	0	0	0	0	0	0	0	0	0	0	0	0	0	0	0	0	0	0	0				Mean	SEM	N	Mean	SEM	N	PD (%)	p	q	Discovery?		R	95% Confidence Intervals	R squared	N	p	q	Discovery?
	PC-O 16:0_16:0	86.7071	104.136	90.8345	55.1382	102.446	83.773	117.974	113.456	102.657	64.4274	70.8696	84.123	104.629	137.078	75.6556	112.091	54.469	84.087	58.084	130.181	123.255	59.5362	93.3566	94.5573	90	92.3023			PC O-16:0_16:0	90.8593	5.29405	13	92.6656	7.51901	13	1.988	0.846116	0.934468	No		0.3011	-0.2996 to 0.7309	0.09068	13	0.3174	1	No
	PC-O 16:1_16:0	29.1857	52.5985	30.1007	19.2764	28.9923	30.1631	39.1293	81.5877	57.194	23.5403	32.1391	48.3197	42.7273	63.0086	21.6358	33.9818	19.7168	22.6014	23.4118	33.6142	80.2276	21.3768	38.7907	45.7939	56.0476	27.8837			PC O-16:1_16:0	39.6119	4.7057	13	37.5454	5.22509	13	-5.21668	0.544604	0.759593	No		0.1215	-0.4603 to 0.6303	0.01476	13	0.6926	1	No
	PC-O 18:1_16:0	163.936	445.932	228.741	122.341	263.069	241.142	306.621	843.263	475.97	181.766	293.635	367.77	403.5	447.957	141.483	217.373	109.885	154.63	142.866	205.378	636.972	111.826	284.69	405.71	360.119	221.543			PC O-18:1_16:0	333.668	52.0115	13	264.649	43.7548	13	-20.6851	0.203542	0.425838	No		0.05462	-0.5118 to 0.5879	0.002983	13	0.8593	1	No
	PC-O 16:0_20:4	23.85	62.0379	19.7626	11.2358	25.4615	23.0496	30.1724	56.3158	41.5373	17.3065	23.9043	28.4836	26.4773	33.4741	14.5364	25.0364	12.8496	17.1522	14.4454	20.0079	50.131	13.4638	30.9457	37.1908	29.1429	19.6899			PC O-16:0_20:4	29.9688	4.10495	13	24.4666	3.11852	13	-18.3597	0.2972	0.472684	No		0.01529	-0.5402 to 0.5615	0.0002336	13	0.9605	1	No
	PC-O 16:1_20:4	13.5429	10.6667	11.554	0	12.4615	7.2766	5.24138	0	9.3806	13.2419	6.82609	9.5082	0	10.2241	5.41722	11.8545	8.0708	16.8116	6.88235	9.6378	12.6759	30.3116	10.9845	7.75573	9.88095	7.69767			PC O-16:1_20:4	9.96998	0.898963	10	11.4004	1.77231	13	14.3469	0.87926	0.919769	No		0.08471	-0.4891 to 0.6073	0.007175	13	0.7832	1	No
	PC-O 18:0_20:4	30.5	53.3333	35.1367	18.4715	39.9846	29.0071	42.7672	0	44.5373	24.5484	32.8	34.2049	37.2424	42.1897	26.8609	36.6	20.5221	32.8116	22.479	35.5276	45.3724	19.087	38.062	33.5344	37.2143	30.814			PC O-18:0_20:4	35.2111	2.69796	12	32.3904	2.26197	13	-8.01099	0.431614	0.597225	No		0.2231	-0.3739 to 0.6893	0.04975	13	0.4639	1	No
	PC-O 18:1_20:4	25.0857	48.6818	21.8417	20.8943	29.5923	25.773	33.7586	0	44.6269	20.1452	25.7565	32.459	26.3712	37.5431	17.8477	31.4091	14.6814	25.471	23.2017	17.7874	48.469	20.4348	29.907	35.1832	31.119	24.8605			PC O-18:1_20:4	29.5822	2.61259	12	27.5319	2.6129	13	-6.9308	0.58432	0.766447	No		0.07968	-0.4929 to 0.6041	0.006349	13	0.7958	1	No
																															CON			HD
	Ester Linked PC Fatty Acids	0	0	0	0	0	0	0	0	0	0	0	0	0	0	0	0	0	0	0	0	0	0	0	0	0	0				Mean	SEM	N	Mean	SEM	N	PD (%)	p	q	Discovery?		R	95% Confidence Intervals	R squared	N	p	q	Discovery?
	PC 16:0	15340.2	20317.3	18457.3	11788	18620.1	17711.1	24682.1	20808.9	17804.9	12784.7	17389.9	15530.5	17174.8	19317.4	12835	17064.8	10145.4	14483.6	12909.3	16018.5	18356.8	8753.61	16099.8	14672.5	17259.2	13835.6			16:0	17570	934.51	13	14750.1	855.161	13	-16.0493	0.035733	0.14983	No		0.2758	-0.3245 to 0.7177	0.07608	13	0.3617	1	No
	PC 16:1	792.516	1176.89	835.554	514.33	810.415	809.638	1111.6	1481.76	976.474	587.893	905.03	820.077	942.707	1135.19	539.494	690.527	526.511	645.134	479.479	721.917	1103.2	436.961	896.368	853.656	1166.65	691.756			16:1	904.991	69.4162	13	760.526	69.8715	13	-15.9631	0.15542	0.312754	No		0.03134	-0.5288 to 0.5724	0.0009819	13	0.9191	1	No
	PC 18:0	3355.02	4693.63	4150.4	2524.1	4271.61	4094.09	5277.02	5493.27	4954.15	2983.09	3965.21	4093.52	4192.06	4803.27	2602.81	3495.94	2175.16	3298.75	2724.45	3048.52	5008.97	1890.26	3736.48	3301.17	3980.24	2921.6			18:0	4157.47	236.295	13	3306.74	255.049	13	-20.4628	0.022159	0.130537	No		0.169	-0.4212 to 0.6587	0.02857	13	0.5809	1	No
	PC 18:1	9593.86	17122.5	12097.8	7432.15	12398.5	11939.5	16280.6	19795.9	14649.2	8839.68	13645.7	13158.6	12783.3	15058.7	7714.84	10144.7	6576.59	9434.68	7852.22	8954.95	16365	5559.19	11021.3	11505.4	14195.1	9794.25			18:1	13056.7	945.028	13	10321.3	907.309	13	-20.9502	0.047604	0.166084	No		0.1213	-0.4605 to 0.6302	0.01471	13	0.6931	1	No
	PC 18:2	243.976	478.392	273.76	182.689	334.106	313.037	443.432	337.795	318.012	253.494	317.211	249.366	284.934	371.536	189.541	290.224	183.924	329.091	501.254	370.928	404.046	226.145	300.167	292.276	282.883	263.568			18:2	310.016	22.2194	13	308.122	24.5955	13	-0.610939	0.954912	0.97875	No		0.6121	0.09218 to 0.8697	0.3746	13	0.0262	0.7684	No
	PC 18:3	24.7571	15.0566	26.8097	17.0081	17.0633	29.9291	33.4869	0	26.4701	13.2083	11.0322	0	0	24.7371	10.7847	37.3727	0	14.8162	23.9663	25.058	26.7438	18.6812	19.4459	7.5181	20.5765	16.1643			18:3	21.4821	2.44481	10	20.4887	2.29106	12	-4.62433	0.770009	0.880547	No		0.6575	0.1669 to 0.8871	0.4322	13	0.0146	0.612	No
	PC 20:3	210.239	330.918	271.587	200.848	242.358	233.461	292.552	242.261	289.006	221.234	324.619	310.511	274.208	297.332	158.279	310.003	256.152	313.81	154.161	216.493	211.579	167.276	250.397	306.346	273.459	233.833			20:3	264.908	12.0066	13	242.24	16.0516	13	-8.55683	0.27018	0.450419	No		-0.2589	-0.7088 to 0.3407	0.06703	13	0.393	1	No
	PC 20:4	1805.41	1822.6	1903.63	1267.41	2073.9	1727.07	2237.92	1333.02	1706.18	1415.49	1621.68	1343.37	1534.6	1537.27	1427.5	1768.31	980.522	1799.65	1250.32	1634.25	1380.53	1007.54	1815.85	1327.38	1445.42	1438.54			20:4	1676.33	82.1849	13	1447.16	74.9122	13	-13.6709	0.050412	0.166084	No		0.2758	-0.3245 to 0.7177	0.07605	13	0.3618	1	No
	PC 20:5	40.7916	228.027	79.7465	33.7692	78.4637	100.857	124.268	319.632	271.785	70.0387	129.319	145.744	111.519	163.803	32.683	53.0305	44.7812	58.7018	65.9449	26.5235	288.438	31.3455	137.25	116.45	190.011	69.7028			20:5	133.382	24.4151	13	98.3587	21.6302	13	-26.2576	0.185689	0.418371	No		0.07349	-0.4976 to 0.6002	0.005401	13	0.8114	1	No
	PC 22:4	170.755	235.079	198.598	165.44	218.362	221.45	268.908	211.427	247.062	185.721	216.314	201.65	193.414	243.254	152.007	211.486	128.779	165.585	181.185	195.904	201.401	135.636	232.969	175.31	192.736	144.514			22:4	210.321	8.12732	13	181.598	9.96917	13	-13.6571	0.035524	0.14983	No		0.1512	-0.4362 to 0.6482	0.02285	13	0.6221	1	No
	PC 22:5	98.6077	164.931	78.1478	83.4378	116.733	99.1395	132.244	63.7863	116.023	86.4632	106.927	111.473	96.8267	132.954	87.1923	108.924	91.2431	107.457	143.61	88.3632	118.01	77.4603	123.704	101.332	98.7789	87.101			22:5	104.211	7.16152	13	105.087	5.5045	13	0.840782	0.923599	0.967687	No		0.1082	-0.4709 to 0.6221	0.0117	13	0.725	1	No
	PC 22:6	805.104	678.096	1150.94	597.512	996.175	873.669	1297.13	500.882	607.724	581.322	676.011	767.537	907.041	817.537	638.651	793.114	476.38	646.129	584.735	804.802	427.069	426.654	660.663	513.457	584.414	696.384			22:6	803.011	65.6392	13	620.768	37.6169	13	-22.6949	0.026247	0.135798	No		0.2219	-0.3749 to 0.6887	0.04926	13	0.4661	1	No
																															CON			HD
	Ether Linked PC Fatty Acids	0	0	0	0	0	0	0	0	0	0	0	0	0	0	0	0	0	0	0	0	0	0	0	0	0	0				Mean	SEM	N	Mean	SEM	N	PD (%)	p	q	Discovery?		R	95% Confidence Intervals	R squared	N	p	q	Discovery?
	PC-O 16:0	110.557	166.174	110.597	66.374	127.908	106.823	148.147	169.772	144.194	81.7339	94.7739	112.607	131.106	170.552	90.1921	137.127	67.3186	101.239	72.5294	150.189	173.386	73	124.302	131.748	119.143	111.992			O-16:0	120.828	8.60312	13	117.132	9.87194	13	-3.05882	0.780209	0.884898	No		0.2342	-0.3637 to 0.6955	0.05486	13	0.4412	1	No
	PC-O 16:1	42.7286	63.2652	41.6547	19.2764	41.4538	37.4397	44.3707	81.5877	66.5746	36.7823	38.9652	57.8279	42.7273	73.2328	27.053	45.8364	27.7876	39.413	30.2941	43.252	92.9034	51.6884	49.7752	53.5496	65.9286	35.5814			O-16:1	47.2811	4.45199	13	48.9458	5.32674	13	3.52091	0.8126	0.90677	No		0.1473	-0.4393 to 0.6459	0.0217	13	0.631	1	No
	PC-O 18:0	30.5	53.3333	35.1367	18.4715	39.9846	29.0071	42.7672	0	44.5373	24.5484	32.8	34.2049	37.2424	42.1897	26.8609	36.6	20.5221	32.8116	22.479	35.5276	45.3724	19.087	38.062	33.5344	37.2143	30.814			O-18:0	35.2111	2.69796	12	32.3904	2.26197	13	-8.01099	0.431614	0.597225	No		0.2231	-0.3739 to 0.6893	0.04975	13	0.4639	1	No
	PC-O 18:1	189.021	494.614	250.583	143.236	292.662	266.915	340.379	843.263	520.597	201.911	319.391	400.23	429.871	485.5	159.331	248.782	124.566	180.101	166.067	223.165	685.441	132.261	314.597	440.893	391.238	246.403			O-18:1	360.975	51.4134	13	292.181	46.2007	13	-19.0579	0.185689	0.418371	No		0.05623	-0.5106 to 0.5890	0.003162	13	0.8552	1	No
	Total PC	16054.2	23243	19543.2	12279.7	19837.9	18856.4	25802.8	24747	20595.5	13838.7	19411.5	18063.7	18927.2	21565.8	13042.7	17250.1	10672.6	15471.9	13289.6	15827.1	21447.3	9227.36	17383.8	16256.5	19538	14884.1			Total Ester PC	19323.1	1077.29	13	15835.1	1038.53	13	-18.0509	0.028494	0.135957	No		0.2072	-0.3881 to 0.6805	0.04293	13	0.497	1	No
	Total Plasmanyl PC	372.807	777.386	437.971	247.358	502.008	440.184	575.664	1094.62	775.903	344.976	485.93	604.869	640.947	771.474	303.437	468.345	240.195	353.565	291.37	452.134	997.103	276.036	526.736	659.725	613.524	424.791			Total Ether PC	561.587	62.3055	13	490.649	61.4464	13	-12.6317	0.425538	0.597225	No		0.1009	-0.4766 to 0.6175	0.01018	13	0.743	1	No
	Total Combined PC	16427	24020.4	19981.1	12527	20339.9	19296.5	26378.5	25841.7	21371.4	14183.7	19897.4	18668.6	19568.2	22337.3	13346.1	17718.4	10912.8	15825.5	13581	16279.2	22444.4	9503.4	17910.5	16916.3	20151.5	15308.9			Total Combined PC	19884.7	1125.76	13	16325.8	1093.56	13	-17.8978	0.032646	0.145719	No		0.2024	-0.3923 to 0.6778	0.04098	13	0.5072	1	No
																															CON			HD
	PE Species	0	0	0	0	0	0	0	0	0	0	0	0	0	0	0	0	0	0	0	0	0	0	0	0	0	0				Mean	SEM	N	Mean	SEM	N	PD (%)	p	q	Discovery?		R	95% Confidence Intervals	R squared	N	p	q	Discovery?
	PE 16:0_18:1	311.219	507.455	403.26	293.672	394.754	399.72	494.224	399.813	358.325	313.009	393.272	410.606	372.676	420.106	271.88	355.27	217.907	349.343	233.711	246.089	368.77	176.478	321.475	309.152	403.575	329.941			PE 16:0_18:1	388.616	17.573	13	307.977	20.5805	13	-20.7503	0.006618	0.083248	No		0.05742	-0.5097 to 0.5897	0.003297	13	0.8522	1	No
	PE 16:1_18:0	28.9666	57.2116	40.3085	30.897	37.2919	35.4572	59.9741	38.4414	44.2348	21.6524	33.6763	51.271	36.7481	39.9375	31.18	41.7121	21.2258	35.258	27.6841	39.3987	35.4573	11.7978	46.1841	48.3137	53.901	32.0822			PE 16:1_18:0	39.7024	3.06062	13	35.7025	3.149	13	-10.0747	0.371448	0.554875	No		0.03778	-0.5241 to 0.5768	0.001427	13	0.9025	1	No
	PE 16:0_18:2	9.67651	5.60503	13.7772	7.4932	7.90342	9.74595	15.1155	0	1.47382	6.63409	5.90609	4.58883	4.56813	8.43813	7.62285	10.8562	7.2006	14.6232	14.5096	10.8026	7.01275	6.78533	9.64094	5.33385	5.0384	11.2425			PE 16:0_18:2	7.70732	1.12511	12	9.16207	0.866794	13	18.875	0.317287	0.498898	No		0.4962	-0.07544 to 0.8223	0.2462	13	0.0846	1	No
	PE 16:1_18:1	31.2378	95.6222	47.8775	34.2954	52.7581	32.4101	61.781	90.9474	65.3322	28.8095	58.9809	77.0505	60.7955	72.4584	21.6619	43.6165	27.5516	29.5072	26.5493	32.3155	69.3183	22.135	54.1498	52.3532	74.6997	49.959			PE 16:1_18:1	56.7614	6.11627	13	44.3289	5.37034	13	-21.9031	0.139942	0.29339	No		0.002965	-0.5489 to 0.5530	8.789e-06	13	0.9923	1	No
	PE 18:0_18:0	7.29698	6.38925	9.15536	10.1516	7.89037	7.18984	7.27963	8.84653	7.06435	3.55328	7.38655	9.31012	10.2906	7.25949	6.08763	13.7268	6.99182	7.80346	8.3917	7.37199	5.44068	0	8.59971	5.82956	5.82034	8.7143			PE 18:0_18:0	7.83111	0.497263	13	7.66979	0.640658	12	-2.05993	0.347493	0.508903	No		0.1717	-0.4189 to 0.6603	0.0295	13	0.5748	1	No
	PE 18:0_18:1	355.293	740.568	478.942	318.146	489.946	516.738	645.414	717.307	655.433	397.806	555.965	453.008	476.735	572	304.305	487.7	248.044	380.167	288.765	333.803	536.683	194.043	422.961	446.885	554.278	372.163			PE 18:0_18:1	523.177	37.0877	13	395.523	33.4754	13	-24.3998	0.017454	0.130537	No		0.07562	-0.4960 to 0.6015	0.005718	13	0.806	1	No
	PE 18:0_18:2	27.9647	54.5742	40.1203	20.5608	45.8149	41.2953	62.231	24.0851	33.4654	31.3168	49.7424	26.3752	30.7317	38.949	23.6194	39.0885	19.5376	42.6134	68.7228	48.0328	39.8147	23.2091	35.5157	34.4559	41.6691	35.0542			PE 18:0_18:2	37.5598	3.51306	13	37.714	3.46914	13	0.410503	0.975326	0.985079	No		0.6767	0.2004 to 0.8943	0.4579	13	0.0111	0.612	No
	PE 18:1_18:1	243.921	714.373	363.441	231.13	400.547	387.123	541.855	983.327	568.497	317.272	507.814	563.067	515.215	547.956	193.579	276.675	186.799	253.749	162.42	164.408	674.834	134.805	371.383	426.529	585.093	426.969			PE 18:1_18:1	487.506	56.6582	13	338.861	50.1459	13	-30.4909	0.061317	0.186785	No		0.004372	-0.5479 to 0.5540	1.912e-05	13	0.9887	1	No
	PE 18:1_18:2	0	0	0	0	0	0	0	0	0	0	0	0	0	0	0	0	0	0	0	0	0	0	0	0	0	0																		13
	PE 16:0_20:3	20.6149	34.7343	37.6576	39.3724	33.5641	26.4907	23.3297	13.0241	8.07235	33.5426	41.2468	31.0349	35.0431	44.3695	19.8579	72.477	44.3393	41.5329	0.760404	20.0114	13.853	20.5831	29.0166	33.8484	36.8405	38.2057			PE 16:0_20:3	29.056	2.83006	13	31.9766	4.95849	13	10.0518	0.614845	0.780515	No		-0.2888	-0.7245 to 0.3118	0.08342	13	0.3385	1	No
	PE 18:1_18:2	18.9408	94.696	20.5639	29.3984	34.6959	29.7632	49.0824	87.018	71.1799	24.4962	37.4471	51.693	48.1675	47.5857	19.8692	27.0121	49.4907	34.3859	64.9186	25.5619	63.2353	19.9227	43.7183	40.4248	37.0071	35.1416			PE 18:1_18:2	45.934	6.84824	13	39.098	4.05209	13	-14.8823	0.400742	0.589901	No		0.06823	-0.5016 to 0.5968	0.004655	13	0.8247	1	No
	PE 16:0_20:4	131.992	182.432	154.039	94.942	176.63	142.343	203.64	112.886	139.045	121.452	142.66	185.59	122.682	121.224	113.186	160.155	90.354	160.138	99.4958	104.711	92.5214	82.5507	170.589	110.504	142.46	138.411			PE 16:0_20:4	146.949	8.8893	13	122.023	8.16559	13	-16.9622	0.049967	0.166084	No		0.008026	-0.5454 to 0.5566	6.442e-05	13	0.9792	1	No
	PE 18:0_20:3	169.364	244.235	248.899	159.894	155.977	159.674	176.698	171.658	225.269	162.806	248.096	215.975	185.508	274.259	121.139	236.391	215.009	177.275	94.4622	140	112.09	123.348	202.829	219.031	252.984	167.047			PE 18:0_20:3	194.158	10.1785	13	179.682	16.2193	13	-7.45587	0.45839	0.627994	No		-0.4612	-0.8071 to 0.1204	0.2127	13	0.1127	1	No
	PE 16:0_22:4	116.329	183.944	128.438	103.254	129.583	151.403	160.413	158.416	136.644	124.932	120.522	131.013	119.986	109.753	99.9183	137.974	75.9453	124.285	95.0375	108.6	102.692	57.3547	157.574	100.276	127.465	101.858			PE 16:0_22:4	135.76	6.11585	13	107.595	7.13996	13	-20.7461	0.006367	0.083248	No		0.1269	-0.4560 to 0.6336	0.0161	13	0.6796	1	No
	PE 18:0_20:4	1541.48	1866.37	1803.12	1382.96	1877.3	1536.29	2004.86	1087.86	1537.73	1399.37	1603.58	1316.03	1326.75	1283.28	1141.93	1769.93	923.193	1870.37	996.948	1400.55	893.259	747.926	1843.96	1165.83	1528.73	1297.53			PE 18:0_20:4	1560.28	73.7648	13	1297.19	102.897	13	-16.862	0.049712	0.166084	No		0.114	-0.4663 to 0.6257	0.013	13	0.7108	1	No
	PE 18:1_20:3	35.0963	78.046	45.217	37.8802	37.9623	32.84	47.2041	58.594	54.0213	37.8083	80.6206	66.7164	55.2851	94.1194	32.571	47.3332	42.286	52.4296	18.4771	27.0619	41.2695	26.5385	59.831	66.3646	79.1895	43.2403			PE 18:1_20:3	51.3301	4.44793	13	48.5163	6.04623	13	-5.48186	0.711349	0.866852	No		-0.4178	-0.7875 to 0.1730	0.1746	13	0.1554	1	No
	PE 16:0_22:5	109.013	182.263	132.63	92.2308	136.952	120.523	163.005	185.303	125.238	116.636	149.891	132.465	134.672	196.854	87.6376	150.584	83.4677	120.687	128.57	112.044	114.935	61.0514	177.425	119.009	160.08	113.196			PE 16:0_22:5	136.986	7.54542	13	125.041	10.5862	13	-8.7197	0.368294	0.554875	No		0.0008684	-0.5504 to 0.5516	7.542e-07	13	0.9978	1	No
	PE 18:0_20:5	5.79298	4.09224	11.8482	4.48156	6.36695	5.67827	7.34127	0	3.53452	0	3.09148	0	0	0	0.985993	4.56934	1.63846	0	0	5.16816	2.33006	2.12158	2.60926	4.00345	2.77939	2.18532			PE 18:0_20:5	5.80305	0.88518	9	2.8391	0.420414	10	-51.0757	0.002988	0.061731	No		0.187	-0.4058 to 0.6690	0.03496	13	0.5408	1	No
	PE 18:1_20:4	162.066	338.294	175.771	134.19	251.15	205.487	283.955	341.232	217.63	175.064	214.287	246.74	220.237	228.659	160.517	171.674	85.1062	198.494	171.037	122.103	222.535	96.5082	281.687	168.409	220.618	215.247			PE 18:1_20:4	228.162	17.6403	13	180.2	15.5543	13	-21.0212	0.052751	0.169747	No		0.0564	-0.5104 to 0.5891	0.003181	13	0.8548	1	No
	PE 16:0_22:6	551.265	552.652	834.055	466.537	815.636	692.633	893.076	476.538	428.144	518.109	535.936	417.628	638.62	504.841	476.578	667.093	346.826	580.053	385.195	601.428	271.964	242.179	532.586	370.724	490.576	462.085			PE 16:0_22:6	601.602	44.4691	13	456.317	35.3369	13	-24.1497	0.017645	0.130537	No		0.2222	-0.3746 to 0.6889	0.04938	13	0.4656	1	No
	PE 16:1_22:5	14.119	38.8898	20.7573	8.00346	22.5438	11.5787	12.3439	0	14.6229	12.6044	22.3745	18.9948	18.3323	29.1107	11.2792	8.5127	4.14899	12.5798	13.7073	16.0852	22.639	8.66971	24.4507	14.7406	29.4916	15.9963			PE 16:1_22:5	17.9304	2.325	12	16.2625	2.20661	13	-9.30236	0.768887	0.900828	No		0.13	-0.4534 to 0.6355	0.01691	13	0.672	1	No
	PE 18:1_20:5	9.67394	38.5159	25.1813	13.787	21.3919	12.1737	19.184	36.5416	37.7553	10.8236	17.8257	30.6625	15.4686	25.4992	7.22826	10.8456	6.64305	3.30219	17.4999	7.75165	49.6235	8.34131	20.0012	18.2318	28.1898	21.1661			PE 18:1_20:5	22.2296	2.91567	13	17.2557	3.46945	13	-22.3754	0.185689	0.418371	No		0.206	-0.3892 to 0.6798	0.04242	13	0.4996	1	No
	PE 18:2_20:4	11.2416	27.8515	8.50226	5.25774	19.5819	17.9127	20.577	16.8765	13.7387	17.253	17.133	12.3704	9.17742	17.3679	8.78214	15.9582	5.78062	11.6887	20.4043	15.9397	15.5664	4.86029	16.3887	9.25019	16.0358	12.815			PE 18:2_20:4	15.1903	1.66426	13	13.1414	1.31632	13	-13.4882	0.34439	0.52948	No		0.5602	0.01333 to 0.8491	0.3138	13	0.0465	0.9745	No
	PE 16:1_22:6	0	33.9318	19.3381	0	22.9462	18.2057	30.4741	0	25.306	0	17.7304	0	31.197	23.4397	14.2649	25.7455	0	0	0	19.5354	18.0207	0	20.1163	21.9618	18.3095	17.5659			PE 16:1_22:6	24.8912	2.24972	8	19.8844	1.14498	9	-20.1146	0.074137	0.205166	No		-0.002706	-0.5529 to 0.5491	7.322e-06	13	0.993	1	No
	PE 18:0_22:4	777.557	1116.61	1021.04	835.967	1045.52	956.688	1141.78	755.789	940.127	795.379	966.809	840.295	814.78	765.974	673.649	924	614.265	879.942	659.639	784.496	580.097	401.79	969.969	722.458	945.913	643.767			PE 18:0_22:4	923.719	36.2365	13	735.843	45.8082	13	-20.3391	0.003853	0.083248	No		0.06307	-0.5055 to 0.5934	0.003978	13	0.8378	1	No
	PE 18:0_22:5	348.535	366.994	241.779	248.803	405.806	311.59	340.726	268.069	203.685	298.788	400.24	284.571	226.902	487.429	344.876	271.036	205.32	264.061	635.508	272.516	147.955	134.289	462.607	352.187	315.067	198.917			PE 18:0_22:5	303.576	18.1876	13	314.751	39.9453	13	3.68123	0.802115	0.902347	No		-0.08505	-0.6076 to 0.4888	0.007234	13	0.7823	1	No
	PE 18:1_22:4	80.7151	218.067	107.041	67.3843	129.609	125.595	161.421	255.431	182.121	109.478	157.847	156.888	129.696	161.7	65.6013	100.501	74.1934	99.6488	74.1641	81.8463	158.894	43.9353	144.842	136.348	167.449	112.339			PE 18:1_22:4	144.715	14.587	13	109.343	11.3691	13	-24.4423	0.068531	0.193822	No		-0.04952	-0.5846 to 0.5155	0.002452	13	0.8724	1	No
	PE 18:0_22:6	3301.66	3423.93	5321.46	3404.51	5286.88	4266.1	5562.35	2696.61	2968.88	2958.56	3509.97	2651.78	3885.36	3204.48	2712.59	3708.93	2013.53	2972	2467.06	3572.03	1904.77	1525.34	2615.87	2418.51	3262.52	2467.98			PE 18:0_22:6	3787.54	282.151	13	2680.43	180.745	13	-29.2303	0.00347	0.083248	No		0.2997	-0.3010 to 0.7301	0.08979	13	0.3199	1	No
	PE 18:1_22:5	64.1931	121.355	59.0346	47.6628	68.2695	77.378	99.3623	69.4584	57.0342	62.6748	103.625	71.4805	46.2963	115.055	51.0641	83.1106	52.7012	64.6053	58.1953	68.5718	49.0242	35.9664	73.4085	70.5213	69.5742	62.9074			PE 18:1_22:5	72.9096	6.21026	13	65.7465	5.34429	13	-9.82453	0.61387	0.78175	No		-0.1313	-0.6362 to 0.4525	0.01723	13	0.6691	1	No
	PE 18:1_22:6	235.479	379.015	328.993	237.537	360.185	292.759	415.259	299.746	266.724	226.242	310.087	257.828	337.955	329.793	215.616	326.209	198.062	268.217	174.639	286.354	204.076	129.268	255.202	227.87	286.056	261.45			PE 18:1_22:6	303.677	16.3692	13	243.293	16.2977	13	-19.8843	0.01521	0.130537	No		0.1176	-0.4634 to 0.6279	0.01383	13	0.702	1	No
	PE 18:2_22:6	18.6857	62.9318	20.705	0	33.2154	23.9149	30.1293	0	31.2985	18.7581	22.2348	0	34.2955	37.4483	16.6026	0	0	0	23.1008	27.5276	23.7379	0	23	24.5878	31.0714	28.9535			PE 18:2_22:6	29.6169	4.15217	10	26.2256	1.97276	9	-11.4507	0.842105	0.919769	No		0.1444	-0.4417 to 0.6441	0.02085	13	0.6379	1	No
	PE 20:4_22:6	26.0929	30.3409	29.8777	0	28.3	22.5887	26.6897	0	24.903	0	21.0522	0	23.6288	24.2672	17.1854	33.4364	0	0	0	14.315	20.6552	0	15.9457	0	23.3968	0			PE 20:4_22:6	25.9415	1.07088	9	21.3145	2.46545	7	-17.8362	0.071154	0.418371	No		0.164	-0.4254 to 0.6557	0.0269	13	0.5924	1	No
	PE 20:3_22:6	62.9357	160.303	108.921	92.5935	106.292	89.539	114	116.667	110.687	66.3468	80.6174	84.4344	130.189	74.7759	73.1192	150.827	73.8938	83.7899	59.0336	78.5984	56.4966	42.6304	57.1628	83.1527	70.246	77.2868			PE 20:3_22:6	101.81	7.38198	13	75.4626	7.11606	13	-25.8788	0.004215	0.061731	No		0.05685	-0.5101 to 0.5894	0.003232	13	0.8537	1	No
																															CON			HD
	Plasmanyl PE Species																														Mean	SEM	N	Mean	SEM	N	PD (%)	p	q	Discovery?		R	95% Confidence Intervals	R squared	N	p	q	Discovery?
	PE-O 18:1_16:0	127.477	406.656	161.902	90.4573	172.925	175.852	201.26	371.964	252.365	164.459	189.99	275.208	263.402	251.106	86.5013	180.56	104.172	106.1	95.2664	107.765	279.95	0	160.84	195.123	218.746	162.685			PE O-18:1_16:0	219.532	25.461	13	162.401	18.6835	12	-26.024	0.084398	0.220343	No		0.03067	-0.5293 to 0.5720	0.0009406	13	0.9208	1	No
	PE-O 16:1_18:1	48.6906	470.238	79.8532	0	118.411	134.428	144.523	574.777	397.905	91.1001	172.912	278.912	190.769	293.165	0	83.12	0	0	64.9048	52.1289	452.641	0	129.363	213.382	304.655	119.28			PE O-16:1_18:1	225.21	48.8733	12	190.293	45.3496	9	-15.504	0.606581	0.777154	No		0.1166	-0.4642 to 0.6273	0.01359	13	0.7045	1	No
	PE-O 18:2_16:0	32.8034	109.885	34.9151	0	54.2218	54.539	62.388	203.864	101.778	39.4157	72.6984	94.763	82.173	116.314	0	38.1319	0	0	34.4204	22.6574	156.177	0	81.4348	76.0225	99.1317	51.0537			PE O-18:2_16:0	78.6204	13.6218	12	75.0381	14.549	9	-4.55637	0.862069	0.919769	No		0.08205	-0.4911 to 0.6057	0.006732	13	0.7899	1	No
	PE-O 18:1_18:1	120.085	475.002	145.992	0	204.797	187.695	211.967	640.066	361.272	145.401	271.89	305.693	298.503	327.096	77.3166	151.8	88.1429	104.05	81.9592	69.489	399.891	0	151.88	226.831	322.301	187.477			PE O-18:1_18:1	280.697	44.0207	12	182.353	32.6346	12	-35.0357	0.10053	0.418371	No		0.03409	-0.5268 to 0.5743	0.001162	13	0.912	1	No
	PE-O 18:1_18:2	135.092	1081.6	195.533	0	294.285	354.224	376.675	0	1031.52	291.998	576.63	756.002	615.877	784.607	72.7699	177.55	0	106	148.06	131.073	1190.32	0	383.619	683.706	733.864	314.378			PE O-18:1_18:2	519.04	97.6789	11	429.632	110.422	11	-17.2258	0.551127	0.747642	No		0.04755	-0.5170 to 0.5833	0.002261	13	0.8774	1	No
	PE-O 16:1_20:3	137.951	220.8	116.729	0	126.35	105.898	132.081	171.168	150.384	91.9536	113.1	239.775	142.731	166.938	93.1043	131.508	0	128.275	80.5387	73.3736	146.066	0	127.169	110.69	107.908	106.602			PE O-16:1_20:3	145.743	12.9581	12	115.652	8.41749	11	-20.6468	0.066745	0.193822	No		0.1525	-0.4350 to 0.6490	0.02327	13	0.6188	1	No
	PE-O 16:1_20:4	0	108.231	58.5507	0	58.8623	70.5415	73.6099	96.8421	108.546	74.7871	70.56	102.171	95.7898	79.2905	0	95.7218	0	114.1	68.2462	76.878	85.8217	0	73.386	69.474	82.5536	0			PE O-16:1_20:4	83.4992	5.76443	11	82.8302	4.83226	9	-0.801199	0.930132	0.967687	No		0.3888	-0.2064 to 0.7740	0.1512	13	0.1892	1	No
	PE-O 18:0_20:4	75.352	105.241	36.6195	0	98.5644	3.21343	100.396	0	112.563	48.2251	38.5861	194.576	106.482	99.9829	61.2825	36.0583	0	62.2802	0	9.39366	88.8785	17.0817	94.2847	73.142	30.4284	109.562			PE O-18:0_20:4	83.6199	15.5702	11	62.0341	10.466	11	-25.8142	0.265385	0.447821	No		-0.2217	-0.6886 to 0.3751	0.04914	13	0.4667	1	No
	PE-O 18:1_20:3	295.819	755.116	408.927	408.39	479.178	438.925	398.962	774.676	591.829	398.884	474.924	585.605	425.68	536.334	301.516	506.689	351.992	443.42	333.171	364.537	423.197	198.268	498.607	428.767	529.676	441.02			PE O-18:1_20:3	495.147	39.6387	13	412.092	27.4988	13	-16.7739	0.099583	0.241322	No		-0.01007	-0.5580 to 0.5439	0.0001014	13	0.974	1	No
	PE-O 16:1_22:4	108.237	362.708	124.41	109.487	144.217	141.372	173.595	382.682	408.038	127.527	198.69	277.827	195.081	261.061	80.9948	122.99	83.7521	107.15	130.699	108.926	327.989	48.2689	192.447	217.038	258.343	131.381			PE O-16:1_22:4	211.836	30.1932	13	159.311	23.3964	13	-24.7953	0.18258	0.332416	No		0.05596	-0.5108 to 0.5888	0.003131	13	0.8559	1	No
	PE-O 18:1_20:4	267.433	359.96	359.978	300.78	358.169	276.654	351.313	299.68	326.004	238.146	276.383	269.785	233.02	279.293	240.244	356.815	204.304	355.007	264.778	283.697	202.642	164.377	294.639	243.209	242.018	248.331			PE O-18:1_20:4	301.331	12.7228	13	259.95	15.447	13	-13.7327	0.050012	0.166084	No		0.2234	-0.3735 to 0.6895	0.04992	13	0.4631	1	No
	PE-O 18:2_20:3	11.1734	73.0802	18.7908	10.2966	18.6435	16.6737	26.1697	84.0215	47.8979	14.6341	54.547	56.6184	42.145	88.2301	11.2174	18.4691	18.5355	10.6681	10.2017	9.28846	50.3018	9.02939	28.5146	61.045	60.7836	22.6818			PE O-18:2_20:3	36.5147	6.89995	13	30.6897	7.16809	13	-15.9525	0.56371	0.750006	No		-0.2989	-0.7297 to 0.3018	0.08933	13	0.3212	1	No
	PE-O 16:1_22:5	41.9484	45.1733	72.3401	35.9585	39.0572	36.9667	50.3151	39.5499	58.2964	40.236	39.8471	66.5335	36.9187	59.6462	41.9997	58.9866	33.6529	45.4742	49.0662	51.4364	62.3581	28.6347	53.8177	33.2868	38.026	54.1743			PE O-16:1_22:5	46.3955	3.32637	13	46.9661	3.07253	13	1.23005	0.900752	0.964365	No		0.4538	-0.1295 to 0.8038	0.206	13	0.1193	1	No
	PE-O 18:1_20:5	7.74929	2.98387	34.5259	11.2609	8.8884	4.14663	7.41622	0	6.67912	0	4.61268	12.0506	0	4.21188	5.68539	17.4062	9.23262	12.8455	1.10671	12.1105	4.7591	7.92562	5.40431	1.40247	5.51939	12.3975			PE O-18:1_20:5	10.0314	2.87484	10	7.69285	1.34601	13	-23.3121	0.927375	0.936649	No		0.31	-0.2906 to 0.7354	0.09609	13	0.3027	1	No
	PE-O 18:2_20:4	326.328	751.302	422.746	252.257	524.861	395.275	559.521	711.642	510.325	316.116	532.89	747.04	462.051	584.355	292.54	488.529	262.668	438.98	286.854	341.597	564.899	189.39	464.188	424.319	445.78	531.91			PE O-18:2_20:4	500.95	45.1521	13	408.924	34.4075	13	-18.3704	0.118975	0.258844	No		0.1186	-0.4626 to 0.6285	0.01407	13	0.6996	1	No
	PE-O 16:1_22:6	123.362	141.476	169.025	141.562	133.197	122.659	126.728	225.43	158.983	56.7859	124.65	129.403	150.049	145.554	114.056	212.614	123.315	133.825	132.55	144.656	112.018	0	138.936	113.824	135.508	161.053			PE O-16:1_22:6	138.716	10.3335	13	128.301	12.9407	13	-7.50853	0.578767	0.77055	No		0.2009	-0.3937 to 0.6769	0.04036	13	0.5105	1	No
	PE-O 18:1_22:4	384.921	774.525	457.187	363.709	487.591	455.155	580.462	863.045	773.572	408.269	552.09	640.682	514.939	689.881	310.98	535.346	289.953	460.475	415.131	372.6	534.655	208.375	632.901	492.718	675.817	423.842			PE O-18:1_22:4	558.165	44.6826	13	464.821	41.3501	13	-16.7234	0.138369	0.29339	No		0.01901	-0.5376 to 0.5641	0.0003614	13	0.9508	1	No
	PE-O 18:0_22:6	70.1417	29.4318	73.0063	68.1589	76.0824	43.4241	50.3171	13.0557	20.2617	39.1117	38.0752	96.4344	34.6742	37.8914	65.9156	99.5384	35.5787	80.2878	29.0478	75.7312	10.7735	37.5282	44.8327	23.0785	28.236	130.745			PE O-18:0_22:6	50.1673	6.84634	13	53.7835	9.58549	13	7.20825	0.761769	0.880547	No		0.2478	-0.3512 to 0.7028	0.06139	13	0.4144	1	No
	PE-O 18:1_22:5	200.773	137.183	290.208	215.772	182.36	130.086	159.647	52.9065	119.159	100.603	129.719	167.249	108.75	152.473	184.235	265.454	143.398	277.554	196.935	240.123	77.6863	141.966	155.289	97.273	110.216	214.53			PE O-18:1_22:5	153.416	16.668	13	173.626	17.4934	13	13.1727	0.411218	0.5918	No		0.3874	-0.2080 to 0.7733	0.1501	13	0.1909	1	No
	PE-O 18:2_22:4	318.567	903.173	386.528	222.181	598.246	533.006	575.238	972.942	831.986	382.237	675.896	901.087	698.375	642.246	237.944	383.406	232.428	345.833	307.666	293.03	636.825	166.256	509.749	534.859	675.858	616.392			PE O-18:2_22:4	615.343	67.3631	13	429.422	49.9247	13	-30.2142	0.037172	0.15128	No		0.0426	-0.5206 to 0.5800	0.001815	13	0.8901	1	No
	PE-O 18:1_22:6	519.413	634.931	615.614	401.496	647.387	519.74	665.928	440.318	490.056	345.339	486.66	448.545	565.554	549.391	371.525	613.945	338.001	508.162	389.522	569.264	304.035	223.999	465.755	364.157	493.058	531.661			PE O-18:1_22:6	521.614	27.7267	13	440.19	32.4229	13	-15.6099	0.068637	0.193822	No		0.3072	-0.2935 to 0.7339	0.09435	13	0.3073	1	No
	PE-O 18:2_22:5	11.8374	45.8428	22.4127	9.53106	17.8794	14.7899	19.8783	41.4111	39.4679	9.76098	26.3404	28.7705	23.7691	41.8077	8.02024	19.1924	11.7619	13.463	15.6648	12.9709	67.9463	6.85111	29.7348	24.7975	33.04	23.8959			PE O-18:2_22:5	23.9763	3.34895	13	23.7805	4.6599	13	-0.81653	0.762311	0.900828	No		0.1484	-0.4384 to 0.6465	0.02203	13	0.6285	1	No
	PE-O 18:2_22:6	150.1	368.836	166.171	151.239	196.623	258.163	266.304	455.461	355.376	134.021	224.19	196.876	286.794	293.399	132.859	204.742	168.653	198.275	147.973	163.209	266.53	0	160.091	248.005	274.85	215.237			PE O-18:2_22:6	246.935	27.2164	13	206.152	15.5709	12	-16.5157	0.208989	0.375557	No		0.02088	-0.5363 to 0.5654	0.000436	13	0.946	1	No
																															CON			HD
	Ester Linked PE Fatty Acids																														Mean	SEM	N	Mean	SEM	N	PD (%)	p	q	Discovery?		R	95% Confidence Intervals	R squared	N	p	q	Discovery?
	PE 16:0	1410.39	2165.63	1900.67	1187.96	1922.17	1773.25	2216.45	1921.81	1551.09	1438.19	1652.12	1682.9	1773.82	1773.01	1163.18	1773.1	970.211	1496.76	1086.97	1334.11	1407.88	646.982	1640.58	1319.99	1683.91	1408.68			16:0	1738.19	82.181	13	1361.95	92.1284	13	-21.6454	0.005592	0.083248	No		0.1174	-0.4636 to 0.6278	0.01379	13	0.7024	1	No
	PE 16:1	74.3234	225.655	128.281	73.1959	135.54	97.6516	164.573	129.389	149.496	63.0662	132.762	147.316	147.073	164.946	78.386	119.587	52.9264	77.345	67.9407	107.335	145.435	42.6024	144.901	137.369	176.402	115.603			16:1	128.333	12.1885	13	110.06	11.9872	13	-14.2385	0.295768	0.472684	No		0.03444	-0.5265 to 0.5745	0.001186	13	0.9111	1	No
	PE 18:0	6571.21	7887.36	9225.84	6426.52	9366.68	7843.89	10015.9	5777.51	6626.48	6072.79	7385.94	5857.93	7004.09	6680.83	5366.45	7510.81	4275.75	6637.29	5255.57	6610.74	4263.33	3163.86	6619.71	5423.33	6969.49	5234.16			18:0	7389.4	389.275	13	5693.18	353.85	13	-22.9548	0.003648	0.083248	No		0.1788	-0.4128 to 0.6644	0.03198	13	0.5589	1	No
	PE 18:1	1960.53	4985.62	2644.61	1676.21	2965.02	2821.23	3717.09	5537.58	3861.73	2257.26	3390.39	3533.41	3283.01	3783.15	1614.79	2441.54	1463.73	2091.65	1599.66	1681.89	3965.63	1022.75	2701.29	2829.83	3717.78	2664.25			18:1	3279.52	306.806	13	2429.07	266.485	13	-25.932	0.047338	0.166084	No		0.03731	-0.5245 to 0.5764	0.001392	13	0.9037	1	No
	PE 20:3	732.954	1566.31	985.142	748.427	957.967	870.04	918.445	1389.81	1188.16	805.976	1093.15	1280.16	1016.58	1279.03	652.525	1163.69	746.055	937.391	596.645	712.871	843.273	420.398	1003.13	1002.9	1137.63	896.084			20:3	1042.55	70.2445	13	876.278	68.4164	13	-15.9484	0.102898	0.241322	No		-0.1655	-0.6566 to 0.4242	0.02739	13	0.589	1	No
	PE 20:4	2541.99	3770.02	3049.21	2170.38	3393.42	2670.3	3624.56	2667.02	2990.49	2390.42	2917.13	3074.31	2599.82	2717.72	2035.67	3128.28	1571.41	3211.06	1907.76	2369.19	2186.78	1302.69	3255.07	2264.14	2732.03	2553.8			20:4	2912.23	131.605	13	2402.74	169.552	13	-17.495	0.026498	0.135798	No		0.1389	-0.4463 to 0.6408	0.01929	13	0.6509	1	No
	PE 20:5	23.2162	45.592	71.5554	29.5295	36.6473	21.9986	33.9415	36.5416	47.969	10.8236	25.5298	42.7131	15.4686	29.7111	13.8996	32.8212	17.5141	16.1477	18.6066	25.0303	56.7127	18.3885	28.0148	23.6378	36.4886	35.7489			20:5	33.9636	4.4303	13	27.1324	3.23307	13	-20.1131	0.222568	0.4346	No		0.3772	-0.2193 to 0.7685	0.1423	13	0.2039	1	No
	PE 22:4	1786.33	3559.02	2224.65	1701.98	2534.77	2363.22	2792.91	3388.31	3272.49	1947.82	2671.85	2947.79	2472.86	2630.62	1469.09	2204.22	1370.54	2017.33	1682.34	1749.5	2341.15	925.98	2607.48	2203.7	2850.84	2029.58			22:4	2589.54	165.377	13	2006.34	153.718	13	-22.5215	0.016357	0.130537	No		0.04849	-0.5163 to 0.5839	0.002351	13	0.875	1	No
	PE 22:5	790.418	937.701	839.161	657.961	872.868	702.911	845.277	656.698	617.504	641.303	872.036	770.065	595.641	1082.38	729.112	856.876	534.451	798.425	1097.65	773.747	542.543	417.428	976.733	711.815	755.494	683.616			22:5	753.811	31.6923	13	766.174	56.6198	13	1.64005	0.850928	0.934468	No		0.08938	-0.4855 to 0.6103	0.007988	13	0.7715	1	No
	PE 22:6	5059.14	5817.78	7687.17	4963.63	7706.74	6349.73	8181.26	4723.83	4880.61	4363.27	5371.2	4282.93	6118.31	5225.28	4210.31	6043.09	3297.86	4824.61	3808.12	5552.65	3193.08	2200.94	4329.5	3895.87	5113.83	4354.02			22:6	5808.12	367.526	13	4311.47	293.652	13	-25.7682	0.004176	0.083248	No		0.2751	-0.3251 to 0.7174	0.0757	13	0.3629	1	No
																															CON			HD
	Ether Linked PE Fatty Acids																														Mean	SEM	N	Mean	SEM	N	PD (%)	p	q	Discovery?		R	95% Confidence Intervals	R squared	N	p	q	Discovery?
	PE-O 16:1	460.189	1348.63	620.908	287.008	620.094	611.865	700.852	1490.45	1282.15	482.389	719.759	1094.62	811.338	1005.66	330.154	704.941	240.72	528.824	526.005	507.398	1186.89	76.9036	715.119	757.695	926.995	572.491			O-16:1	810.019	104.127	13	621.523	86.0247	13	-23.2706	0.176066	0.32922	No		0.1925	-0.4010 to 0.6722	0.03706	13	0.5286	1	No
	PE-O 18:0	145.494	134.673	109.626	68.1589	174.647	46.6376	150.713	13.0557	132.825	87.3368	76.6612	291.01	141.157	137.874	127.198	135.597	35.5787	142.568	29.0478	85.1249	99.652	54.6099	139.117	96.2206	58.6644	240.308			O-18:0	120.923	19.1485	13	106.274	15.8412	13	-12.1141	0.561259	0.750006	No		-0.00272	-0.5529 to 0.5491	7.399e-06	13	0.993	1	No
	PE-O 18:1	2058.76	4627.96	2669.87	1791.86	2835.58	2542.48	2953.63	3442.66	3952.46	2093.1	2962.9	3460.82	3025.73	3574.39	1650.77	2805.57	1529.2	2373.61	1925.93	2150.66	3417.14	944.91	2748.93	2733.19	3331.22	2536.32			O-18:1	2955.22	218.638	13	2440.14	217.803	13	-17.4293	0.108111	0.249321	No		0.1276	-0.4554 to 0.6340	0.01628	13	0.6778	1	No
	PE-O 18:2	850.809	2252.12	1051.56	645.505	1410.47	1272.45	1509.5	2469.34	1886.83	896.184	1586.56	2025.16	1595.31	1766.35	682.581	1152.47	694.047	1007.22	802.78	842.754	1742.68	371.526	1273.71	1369.05	1589.44	1461.17			O-18:2	1496.29	154.512	13	1135.06	122.716	13	-24.1418	0.080224	0.217659	No		0.0518	-0.5139 to 0.5861	0.002683	13	0.8665	1	No
		0	0	0	0	0	0	0	0	0	0	0	0	0	0	0	0	0	0	0	0	0	0	0	0	0	0
		0	0	0	0	0	0	0	0	0	0	0	0	0	0	0	0	0	0	0	0	0	0	0	0	0	0
	Total PE	8828.42	11962.3	12301.8	8452.99	12643.3	10758.8	13874.8	9470.49	9557.21	8411.18	10437.7	8799.47	10098	9908.39	7345.99	10373	5941.45	9132.55	7088.6	8795.03	6919.57	4384.43	9470.7	7827.1	10066.1	7801.42			Total Ester PE	10430.5	491.76	13	8081.1	489.237	13	-22.5242	0.002435	0.083248	No		0.1531	-0.4346 to 0.6493	0.02343	13	0.6176	1	No
	Total Plasmanyl PE	3515.25	8363.38	4451.96	2792.54	5040.8	4473.43	5314.7	7415.5	7254.27	3559.01	5345.88	6871.61	5573.53	6484.27	2790.71	4798.57	2499.54	4052.23	3283.76	3585.94	6446.36	1447.95	4876.88	4956.15	5906.32	4810.29			Total Ether PE	5382.45	467.61	13	4303	427.337	13	-20.055	0.101391	0.241322	No		0.1186	-0.4626 to 0.6285	0.01406	13	0.6997	1	No
	Total Combined PE	12343.7	20325.7	16753.7	11245.5	17684.1	15232.3	19189.5	16886	16811.5	11970.2	15783.5	15671.1	15671.5	16392.7	10136.7	15171.5	8440.99	13184.8	10372.4	12381	13365.9	5832.38	14347.6	12783.2	15972.4	12611.7			Total Combined PE	15812.9	743.96	13	12384.1	839.556	13	-21.6838	0.005478	0.083248	No		0.1495	-0.4375 to 0.6472	0.02236	13	0.6258	1	No
																															CON			HD
	PS Species																														Mean	SEM	N	Mean	SEM	N	PD (%)	p	q	Discovery?		R	95% Confidence Intervals	R squared	N	p	q	Discovery?
	PS 16:0_18:1	105.643	124.75	154.827	81.0325	189.823	128.227	158.802	98.3596	123.56	107.823	128.904	332.5	110.538	115.147	83.2053	130.618	96.0796	142.572	98.9328	100.984	105.848	0	134.233	103.771	134.063	0			PS 16:0_18:1	141.907	17.7454	13	113.223	5.82791	11	-20.213	0.276668	0.450201	No		0.004799	-0.5476 to 0.5543	2.303e-05	13	0.9876	1	No
	PS 18:0_18:1	730.15	5047.12	1149.72	280.992	1786.42	2396.28	2418.01	7645.89	5051.09	1452.58	3207.4	3726.91	2626.24	4254.47	496.417	977.355	603.133	580.551	1101.42	636.606	6449.72	378.449	2190.64	3174.73	4037.13	1393.26			PS 18:0_18:1	2886.06	572.128	13	2021.07	527.327	13	-29.9715	0.277349	0.456866	No		0.03884	-0.5233 to 0.5775	0.001508	13	0.8998	1	No
	PS 18:0_18:2	11.7887	37.8711	24.2031	1.90637	19.5901	15.0773	17.0058	27.3515	23.3839	10.6035	20.3323	25.6143	9.04914	36.417	11.658	9.85248	8.49231	15.424	26.6568	15.5452	38.8518	4.6259	25.4421	23.1956	26.6899	8.03218			PS 18:0_18:2	18.7521	2.59475	13	19.2987	3.0726	13	2.9151	0.893036	0.964365	No		0.1107	-0.4689 to 0.6236	0.01225	13	0.7189	1	No
	PS 18:1_18:1	220.704	877.235	326.955	149.37	408.556	445.575	509.313	1513.83	753.265	306.526	544.024	719.287	512.299	726.842	171.66	274.511	186.632	216.496	223.915	194.534	1212.51	104.287	411.039	510.217	614.85	304.681			PS 18:1_18:1	560.534	98.5985	13	396.321	85.5633	13	-29.2959	0.112933	0.418371	No		0.09758	-0.4792 to 0.6155	0.009522	13	0.7511	1	No
	PS 18:0_20:3	91.6	231.697	107.439	78.8537	121.892	129.262	154.879	268.544	203.515	121.194	199.426	192.656	158.742	320.509	66.8411	191.318	113.54	125.478	94.7227	101.559	222.497	91.4348	156.953	225.573	226.841	0			PS 18:0_20:3	158.438	15.8845	13	161.439	21.9862	12	1.89373	0.913	0.964365	No		-0.2042	-0.6788 to 0.3907	0.04172	13	0.5033	1	No
	PS 18:0_20:4	153.186	384.068	138.46	82.0976	213.631	228.582	242.138	404.825	303	171.419	216.47	260.762	206.705	325.353	89.2318	144.745	97.0973	193.326	178.202	149.346	347.166	0	251	212.962	226.913	0			PS 18:0_20:4	231.18	25.481	13	201.395	25.1974	11	-12.8841	0.414863	0.5918	No		0.04672	-0.5176 to 0.5827	0.002183	13	0.8795	1	No
	PS 18:0_22:4	436.071	669.591	446.36	293.821	490.231	538.291	574.707	626.36	660.791	410.46	513.174	567.779	381.091	587.853	274.351	556.027	346.522	430.638	426.218	434.953	535.124	241.442	605.814	389.29	473.611	373.442			PS 18:0_22:4	508.364	31.339	13	436.56	31.5974	13	-14.1244	0.119722	0.258844	No		0.1715	-0.4191 to 0.6601	0.0294	13	0.5754	1	No
	PS 18:0_22:5	314.071	393.803	168.64	95.3415	254.492	248.291	242.164	292.035	188.799	241.266	390.035	323.041	140.735	490.353	226.06	271.864	181.54	261.891	637.941	250.724	193.517	134.551	540.767	255.443	227.976	0			PS 18:0_22:5	253.286	25.0307	13	282.51	48.3369	13	11.538	0.597924	0.773222	No		-0.02519	-0.5683 to 0.5332	0.0006347	13	0.9349	1	No
	PS 18:0_22:6	2604.34	2750.44	3436.62	1607.11	3172.16	3199.59	3839.76	2144.34	2336.79	2109.45	2571.76	2087.8	2399.9	2762.34	1929.94	3639.75	1756.27	2740.46	2421.26	3267.65	1852.1	1213.26	2935.9	1692.36	1902.57	1789.73			PS 18:0_22:6	2635.39	174.252	13	2300.28	198.712	13	-12.7159	0.217176	0.380388	No		0.3411	-0.2585 to 0.7509	0.1163	13	0.2541	1	No
																															CON			HD
	Ester Linked PS Fatty Acids																														Mean	SEM	N	Mean	SEM	N	PD (%)	p	q	Discovery?		R	95% Confidence Intervals	R squared	N	p	q	Discovery?
	PS 16:0	105.643	124.75	154.827	81.0325	189.823	128.227	158.802	98.3596	123.56	107.823	128.904	332.5	110.538	115.147	83.2053	130.618	96.0796	142.572	98.9328	100.984	105.848	0	134.233	103.771	134.063	0			16:0	141.907	17.7454	13	113.223	5.82791	11	-20.213	0.276668	0.450201	No		0.004799	-0.5476 to 0.5543	2.303e-05	13	0.9876	1	No
	PS 18:0	4341.2	9514.59	5471.44	2440.13	6058.41	6755.37	7488.66	11409.4	8767.37	4516.97	7118.59	7184.57	5922.47	8777.29	3094.5	5790.91	3106.59	4347.76	4886.42	4856.39	9638.98	2063.76	6706.52	5973.55	7121.73	3564.46			18:0	6691.47	652.459	13	5379.14	626.67	13	-19.612	0.159851	0.312754	No		0.1426	-0.4432 to 0.6430	0.02032	13	0.6422	1	No
	PS 18:1	1277.2	6926.34	1958.46	660.764	2793.35	3415.65	3595.44	10771.9	6681.18	2173.45	4424.35	5497.98	3761.38	5823.3	922.942	1657	1072.48	1156.12	1648.18	1126.66	8980.58	587.024	3146.95	4298.93	5400.89	2002.62			18:1	4149.04	767.249	13	2909.51	700.239	13	-29.875	0.138869	0.418371	No		0.05318	-0.5128 to 0.5870	0.002828	13	0.863	1	No
	PS 18:2	11.7887	37.8711	24.2031	1.90637	19.5901	15.0773	17.0058	27.3515	23.3839	10.6035	20.3323	25.6143	9.04914	36.417	11.658	9.85248	8.49231	15.424	26.6568	15.5452	38.8518	4.6259	25.4421	23.1956	26.6899	8.03218			18:2	18.7521	2.59475	13	19.2987	3.0726	13	2.9151	0.893036	0.964365	No		0.1107	-0.4689 to 0.6236	0.01225	13	0.7189	1	No
	PS 20:3	91.6	231.697	107.439	78.8537	121.892	129.262	154.879	268.544	203.515	121.194	199.426	192.656	158.742	320.509	66.8411	191.318	113.54	125.478	94.7227	101.559	222.497	91.4348	156.953	225.573	226.841	0			20:3	158.438	15.8845	13	161.439	21.9862	12	1.89373	0.913	0.964365	No		-0.2042	-0.6788 to 0.3907	0.04172	13	0.5033	1	No
	PS 20:4	153.186	384.068	138.46	82.0976	213.631	228.582	242.138	404.825	303	171.419	216.47	260.762	206.705	325.353	89.2318	144.745	97.0973	193.326	178.202	149.346	347.166	0	251	212.962	226.913	0			20:4	231.18	25.481	13	201.395	25.1974	11	-12.8841	0.414863	0.5918	No		0.04672	-0.5176 to 0.5827	0.002183	13	0.8795	1	No
	PS 22:4	436.071	669.591	446.36	293.821	490.231	538.291	574.707	626.36	660.791	410.46	513.174	567.779	381.091	587.853	274.351	556.027	346.522	430.638	426.218	434.953	535.124	241.442	605.814	389.29	473.611	373.442			22:4	508.364	31.339	13	436.56	31.5974	13	-14.1244	0.119722	0.258844	No		0.1715	-0.4191 to 0.6601	0.0294	13	0.5754	1	No
	PS 22:5	314.071	393.803	168.64	95.3415	254.492	248.291	242.164	292.035	188.799	241.266	390.035	323.041	140.735	490.353	226.06	271.864	181.54	261.891	637.941	250.724	193.517	134.551	540.767	255.443	227.976	0			22:5	253.286	25.0307	13	306.052	45.8939	12	20.8329	0.326838	0.508141	No		-0.02519	-0.5683 to 0.5332	0.0006347	13	0.9349	1	No
	PS 22:6	2604.34	2750.44	3436.62	1607.11	3172.16	3199.59	3839.76	2144.34	2336.79	2109.45	2571.76	2087.8	2399.9	2762.34	1929.94	3639.75	1756.27	2740.46	2421.26	3267.65	1852.1	1213.26	2935.9	1692.36	1902.57	1789.73			22:6	2635.39	174.252	13	2300.28	198.712	13	-12.7159	0.217176	0.380388	No		0.3411	-0.2585 to 0.7509	0.1163	13	0.2541	1	No
		0	0	0	0	0	0	0	0	0	0	0	0	0	0	0	0	0	0	0	0	0	0	0	0	0	0				0	0		0	0
	Total PS	4667.55	10516.6	5953.22	2670.53	6656.79	7329.17	8156.78	13021.5	9644.19	4931.32	7791.52	8236.35	6545.3	9619.28	3349.36	6196.04	3389.3	4706.83	5209.27	5151.91	10957.3	2168.05	7251.79	6587.53	7870.64	3869.14			Total PS	7393.91	747.156	13	5871.27	711.587	13	-20.5932	0.153048	0.312754	No		0.1374	-0.4475 to 0.6399	0.01887	13	0.6545	1	No
																															CON			HD
	Totals																														Mean	SEM	N	Mean	SEM	N	PD (%)	p	q	Discovery?		R	95% Confidence Intervals	R squared	N	p	q	Discovery?
	16:0 (Palmitic)	16856.2	22607.7	20512.8	13057	20732.1	19612.5	27057.4	22829.1	19479.5	14330.7	19170.9	17545.9	19059.1	21205.6	14081.4	18968.6	11211.7	16122.9	14095.2	17453.6	19870.5	9400.59	17874.6	16096.3	19077.1	15244.3			16:0 (Palmitic)	19450.1	1011.86	13	16207.9	946.688	13	-16.6693	0.027983	0.135957	No		0.2607	-0.3390 to 0.7097	0.06794	13	0.3897	1	No
	16:1 (Palmitoleic)	866.839	1402.55	963.836	587.526	945.955	907.29	1276.17	1611.15	1125.97	650.959	1037.79	967.393	1089.78	1300.13	617.88	810.113	579.437	722.479	547.419	829.252	1248.63	479.564	1041.27	991.025	1343.05	807.36			16:1 (Palmitoleic)	1033.32	77.8858	13	870.586	81.3176	13	-15.7489	0.161337	0.312754	No		0.03201	-0.5283 to 0.5729	0.001024	13	0.9173	1	No
	18:0 (Stearic)	14267.4	22095.6	18847.7	11390.7	19696.7	18693.4	22781.6	22680.1	20348	13572.8	18469.7	17136	17118.6	20261.4	11063.8	16797.7	9557.5	14283.8	12866.4	14515.6	18911.3	7117.88	17062.7	14698	18071.5	11720.2			18:0 (Stearic)	18238.3	978.461	13	14379.1	1069.02	13	-21.1603	0.013661	0.130537	No		0.1831	-0.4092 to 0.6668	0.03352	13	0.5494	1	No
	18:1 (Oleic)	12831.6	29034.5	16700.9	9769.13	18156.8	18176.4	23593.1	36105.4	25192.1	13270.4	21460.4	22190	19827.7	24665.2	10252.6	14243.3	9112.79	12682.4	11100.1	11763.5	29311.2	7168.96	16869.5	18634.1	23313.8	14461.1			18:1 (Oleic)	20485.3	1967.24	13	15659.9	1841.17	13	-23.5554	0.085992	0.220345	No		0.0854	-0.4886 to 0.6078	0.007292	13	0.7815	1	No
	18:2 (Linoleic)	255.765	516.263	297.963	184.595	353.696	328.114	460.438	365.146	341.396	264.098	337.544	274.98	293.983	407.953	201.199	300.076	192.417	344.515	527.911	386.473	442.898	230.77	325.609	315.471	309.573	271.6			18:2 (Linoleic)	328.768	24.0222	13	327.42	26.7495	13	-0.409823	0.970419	0.985079	No		0.5755	0.03592 to 0.8553	0.3312	13	0.0396	0.9485	No
	18:3	24.7571	15.0566	26.8097	17.0081	17.0633	29.9291	33.4869	0	26.4701	13.2083	11.0322	0	0	24.7371	10.7847	37.3727	0	14.8162	23.9663	25.058	26.7438	18.6812	19.4459	7.5181	20.5765	16.1643			18:3	21.4821	2.44481	10	20.4887	2.29106	12	-4.62433	0.770009	0.880547	No		0.6575	0.1669 to 0.8871	0.4322	13	0.0146	0.612	No
	20:3 (Eicosatrienoic)	1034.79	2128.93	1364.17	1028.13	1322.22	1232.76	1365.88	1900.61	1680.68	1148.4	1617.2	1783.33	1449.53	1896.87	877.645	1665.02	1115.75	1376.68	845.529	1030.92	1277.35	679.108	1410.48	1534.82	1637.93	1129.92			20:3 (Eicosatrienoic)	1465.89	93.7907	13	1267.54	100.302	13	-13.5314	0.161596	0.312754	No		-0.2026	-0.6779 to 0.3921	0.04107	13	0.5067	1	No
	20:4 (Arachidonic)	4500.59	5976.68	5091.3	3519.89	5680.95	4625.95	6104.62	4404.86	4999.66	3977.33	4755.28	4678.44	4341.12	4580.35	3552.41	5041.33	2649.03	5204.03	3336.29	4152.78	3914.47	2310.23	5321.91	3804.48	4404.36	3992.34			20:4 (Arachidonic)	4819.74	208.8	13	4020.31	255.287	13	-16.5867	0.023585	0.130537	No		0.1786	-0.4130 to 0.6642	0.0319	13	0.5593	1	No
	20:5	64.0078	273.619	151.302	63.2987	115.111	122.856	158.21	356.174	319.754	80.8623	154.848	188.457	126.987	193.514	46.5826	85.8517	62.2953	74.8494	84.5515	51.5538	345.15	49.7341	165.264	140.087	226.5	105.452			20:5	167.345	26.1212	13	125.491	24.3524	13	-25.0106	0.252764	0.431789	No		0.1153	-0.4652 to 0.6265	0.0133	13	0.7075	1	No
	22:4 (Adrenic)	2393.15	4463.69	2869.6	2161.24	3243.36	3122.96	3636.53	4226.09	4180.34	2544	3401.34	3717.22	3047.36	3461.72	1895.45	2971.73	1845.84	2613.56	2289.74	2380.36	3077.68	1303.06	3446.27	2768.3	3517.19	2547.53			22:4 (Adrenic)	3308.22	200.286	13	2624.49	189.153	13	-20.6676	0.020487	0.130537	No		0.07602	-0.4957 to 0.6018	0.005779	13	0.805	1	No
	22:5 (Osbond)	1203.1	1496.43	1085.95	836.74	1244.09	1050.34	1219.68	1012.52	922.325	969.032	1369	1204.58	833.203	1705.68	1042.36	1237.66	807.234	1167.77	1879.2	1112.83	854.07	629.439	1641.2	1068.59	1082.25	770.717			22:5 (Osbond)	1111.31	55.7027	13	1153.77	105.42	13	3.82102	0.725828	0.866852	No		0.0421	-0.5210 to 0.5796	0.001772	13	0.8914	1	No
	22:6 (Docosahexaenoic)	8468.58	9246.32	12274.7	7168.26	11875.1	10423	13318.1	7369.05	7825.13	7054.05	8618.97	7138.27	9425.25	8805.15	6778.9	10475.9	5530.5	8211.19	6814.11	9625.1	5472.25	3840.86	7926.06	6101.69	7600.81	6840.13			22:6 (Docosahexaenoic)	9246.52	589.375	13	7232.52	503.858	13	-21.7812	0.015967	0.130537	No		0.3114	-0.2892 to 0.7361	0.09699	13	0.3003	1	No
	Total SAT	31123.7	44703.2	39360.5	24447.7	40428.8	38305.9	49839	45509.2	39827.5	27903.6	37640.7	34681.9	36177.7	41467	25145.2	35766.2	20769.2	30406.7	26961.7	31969.3	38781.8	16518.5	34937.3	30794.4	37148.6	26964.5			Total Saturated FA	37688.4	1959.12	13	30586.9	2004.02	13	-18.8426	0.018224	0.130537	No		0.2208	-0.3759 to 0.6881	0.04875	13	0.4685	1	No
	Total MUFA	13698.4	30437	17664.7	10356.7	19102.8	19083.7	24869.3	37716.6	26318.1	13921.3	22498.2	23157.3	20917.5	25965.3	10870.4	15053.4	9692.22	13404.9	11647.5	12592.7	30559.9	7648.53	17910.8	19625.2	24656.8	15268.5			Total Monounsaturated FA	21518.6	2041.65	13	16530.5	1918.1	13	-23.1805	0.087687	0.220604	No		0.08333	-0.4902 to 0.6065	0.006943	13	0.7867	1	No
	Total PUFA	17944.7	24117	23161.8	14979.2	23851.6	20935.9	26297	19634.5	20295.8	16051	20265.2	18985.3	19517.4	21076	14405.3	21815	12203.1	19007.4	15801.3	18765.1	15410.6	9061.88	20256.2	15740.9	18799.2	15673.9			Total Polyunsaturated FA	20464.3	899.031	13	16770.5	1013.25	13	-18.0503	0.011842	0.130537	No		0.2181	-0.3784 to 0.6866	0.04755	13	0.4742	1	No
	Total PHOSPHOLIPID	62766.8	99257.3	80187	49783.6	83383.2	78325.5	101005	102860	86441.3	57875.9	80404.1	76824.5	76612.7	88508.3	50420.9	72634.6	42664.5	62819.1	54410.4	63327.1	84752.2	33228.9	73104.3	66160.5	80604.6	57906.8			Total Phospholipid	79671.3	4465.13	13	63887.9	4519.45	13	-19.8107	0.020351	0.130537	No		0.1822	-0.4100 to 0.6663	0.03318	13	0.5514	1	No
																															CON			HD
		CON	CON	CON	CON	CON	CON	CON	CON	CON	CON	CON	CON	CON	HD	HD	HD	HD	HD	HD	HD	HD	HD	HD	HD	HD	HD				Mean	SEM	N	Mean	SEM	N	PD (%)	p	q	Discovery?		R	95% Confidence Intervals	R squared	N	p	q	Discovery?
	LPC 16:0	34.9943	32.5697	41.4763	31.2374	40.8323	37.2993	42.9155	25.0368	36.5239	27.6226	34.6713	30.5098	26.9333	31.7776	24.8755	26.7655	22.1345	31.4507	13.1613	32.8441	52.7945	21.3638	30.0791	27.2763	36.7873	24.2961			LPC 16:0	34.0479	1.58828	13	28.8928	2.60638	13	-15.1407	0.038694	0.065136	No		0.1426	-0.4432 to 0.6431	0.02034	13	0.6421	0.972	No
	LPC 16:1	2.55714	2.18182	3.32374	2.4065	4.33077	2.58865	3.28448	1.57895	1.35075	3.45161	2.92174	3.01639	1.48485	2.40517	1.15894	1.26364	1.53097	2.83333	0.630252	2.38583	2.52414	-0.92029	2	1.61832	1.81746	1.71318			LPC 16:1	2.65211	0.240402	13	1.61238	0.271087	13	-39.2038	0.008978	0.045338	No		0.1034	-0.4746 to 0.6191	0.0107	13	0.7367	0.972	No
	LPC 18:0	14.4143	9.65152	16.0647	11.6504	14.8846	14.4113	15.6724	11.9474	14.2463	9.66129	13.8522	12.7869	10.2727	13.2069	10.2848	8.69091	7.49558	10.1014	5.64706	9.75591	18.7172	8.26087	12.1705	8.89313	14.4603	9.58915			LPC 18:0	13.0397	0.615554	13	10.5595	0.941609	13	-19.0202	0.039064	0.058941	No		0.03228	-0.5281 to 0.5731	0.001042	13	0.9166	0.972	No
	LPC 18:1	32.19	33.0121	42.2345	26.6309	46.4508	35.3589	41.85	33.6895	35.4	25.4806	39.753	33.1361	31.2091	35.0914	22.9179	25.66	17.2354	27.5768	13.7025	23.0992	37.2317	13.4319	26.5473	31.1573	37.5365	25.1907			LPC 18:1	35.1073	1.6893	13	25.8753	2.22999	13	-26.2967	0.003216	0.016243	No		-0.06133	-0.5923 to 0.5068	0.003761	13	0.8422	0.972	No
	LPC 18:2	1.65143	1.8803	1.38273	2.58699	1.90154	1.08652	1.97586	1.34386	1.31493	1.50968	1.57565	1.00164	1.39545	1.43276	1.08742	0.801818	0.984071	0.842029	1.53109	1.40315	3.9669	-0.0347826	0.8	1.29924	1.38254	1.14109			LPC 18:2	1.58512	0.117426	13	1.27979	0.251347	13	-19.2622	0.026434	0.065136	No		0.2198	-0.3768 to 0.6875	0.04831	13	0.4706	0.972	No
	LPC 20:4	9.17571	5.83788	8.47914	6.07805	11.6892	9.00426	9.78103	6.22456	6.46716	6.37581	7.42261	5.45574	5.86818	6.96207	5.18278	6.02364	3.06726	6.06232	4.1563	6.41417	7.18345	4.02609	5.58605	5.76794	5.99683	7.16744			LPC 20:4	7.52764	0.533266	13	5.66126	0.350484	13	-24.7938	0.008118	0.027332	No		0.3261	-0.2741 to 0.7435	0.1064	13	0.2768	0.972	No
	LPC 22:4	2.81571	1.24394	3.00144	0.635772	2.20923	2.37021	2.93276	1.92281	2.56119	2.14677	2.01043	1.68197	1.68333	2.95	1.48477	0.810909	-0.0336283	-0.0275362	1.60672	1.55276	2.85655	1.45072	2.53643	2.04733	3.26349	0.893023			LPC 22:4	2.09351	0.189165	13	1.6455	0.296309	13	-21.3996	0.217262	0.274294	No		-0.01453	-0.5610 to 0.5408	0.000211	13	0.9624	0.972	No
	LPC 22:6	4.86429	2.90152	6.47482	4.87805	8.66923	5.4539	6.46552	3.14035	3.8209	2.74194	3.13913	4.69672	5.07576	4.15517	2.54305	4.68182	1.9823	2.26087	3.36975	3.92126	3.63448	2.53623	3.85271	3	3.92063	3.71318			LPC 22:6	4.79401	0.476266	13	3.35165	0.226916	13	-30.0867	0.014012	0.028305	No		0.407	-0.1856 to 0.7825	0.1657	13	0.1675	0.972	No
	LPE 16:0	25.9557	20.4	34.2216	14.974	41.7446	41.722	37.2052	6.6386	14.2448	37.9661	39.233	26.1787	18.953	43.869	10.4689	8.95273	5.21947	2.76667	10.3849	10.778	36.6607	3.67246	38.6884	15.9756	65.4429	15.107			LPE 16:0	27.649	3.28834	13	20.6143	5.35249	13	-25.4428	0.276151	0.309903	No		-0.04286	-0.5801 to 0.5204	0.001837	13	0.8894	0.972	No
	LPE 16:1	8	6.22727	3.64029	0.878049	9.56923	6.16312	4.32759	-2.07895	2.43284	8.73387	9.2	22.0328	4.18939	12.0172	5.43709	4.36364	2.33628	0.0362319	-0.252101	1.6378	12.3655	-4.8913	10.3876	7.05344	21.6984	3.65116			LPE 16:1	6.40888	1.61182	13	5.83392	1.92389	13	-8.97131	0.762311	0.769934	No		-0.1376	-0.6401 to 0.4473	0.01894	13	0.6539	0.972	No
	LPE 18:0	40.1386	57.6924	60.8518	41.6211	61.1877	52.3574	49.081	40.2228	32.906	49.2129	49.7687	49.1754	43.8515	34.0207	28.9364	44.0036	22.2071	29.1261	23.4151	38.9559	17.2166	21.3725	34.2589	33.3084	55.7968	37.7318			LPE 18:0	48.3129	2.35599	13	32.3346	2.90865	13	-33.0725	0.000288	0.00291	Yes		0.219	-0.3775 to 0.6871	0.04797	13	0.4722	0.972	No
	LPE 18:1	98.72	91.4682	189.553	48.5593	249.245	259.289	254.248	88.6561	123.11	273.587	407.024	324.433	140.688	442.179	44.3629	31.8618	17.7416	22.8391	68.1328	52.6835	401.143	27.7449	274.153	185.846	546.006	57.6574			LPE 18:1	196.045	29.8871	13	167.104	51.6759	13	-14.7623	0.633288	0.581474	No		-0.09184	-0.6119 to 0.4836	0.008434	13	0.7654	0.972	No
	LPE 22:5	34.6929	8.64394	44.2086	17.3821	37.9846	36.078	30.9138		10.2836	37.871	42.0435	24.377	10.1818	39.6466	17.4834	7.52727	4.79646		24.2437	21.3228	25.0138	10.0942	49.2248	16.4656	45.5	11.4264			LPE 22:5	27.8884	3.80125	12	22.7288	4.28444	12	-18.5011	0.377679	0.381456	No		0.02921	-0.5540 to 0.5932	0.0008534	12	0.9282	0.972	No
	LPE 22:6	289.6	50.4015	426.094	101.171	356.638	302.482	296.647	37.8772	51.4925	284.653	250.061	119.689	114.432	213.655	121.02	51.6545	22.1858	31.5435	106.849	173.244	78.0828	53.5725	245.946	87.1756	236.079	51.4186			LPE 22:6	206.249	36.4223	13	113.264	21.8592	13	-45.0841	0.04085	0.058941	No		0.02962	-0.5300 to 0.5713	0.0008774	13	0.9235	0.972	No
	Total Lyso PC	102.663	89.2788	122.437	86.1041	130.968	107.573	124.878	84.8842	101.685	78.9903	105.346	92.2852	83.9227	97.981	69.5351	74.6982	54.3965	81.1	43.805	81.3764	128.909	50.1145	83.5721	81.0595	105.165	73.7039			Total Lyso PC	100.847	4.71209	13	78.8782	6.39778	13	-21.7846	0.011287	0.028305	No		0.0863	-0.4879 to 0.6084	0.007448	13	0.7792	0.972	No
	Total Lyso PE	497.107	234.833	758.568	224.585	756.369	698.092	672.422	171.316	234.47	692.024	797.33	565.885	332.295	785.388	227.709	148.364	74.4867	86.3116	232.773	298.622	570.483	111.565	652.659	345.824	970.524	176.992			Total Lyso PE	510.408	66.1488	13	360.131	80.7706	13	-29.4425	0.112933	0.142577	No		-0.05081	-0.5854 to 0.5146	0.002581	13	0.8691	0.972	No

## Sheet: Putamen
	CAG
	1000	putamen	putamen	putamen	putamen	putamen	putamen	putamen	putamen	putamen	putamen	putamen	putamen	putamen	putamen	putamen	putamen	putamen	putamen	putamen	putamen	putamen	putamen	putamen	putamen	putamen	putamen
	pmol	CON	CON	CON	CON	CON	CON	CON	CON	CON	CON	CON	CON	CON	HD	HD	HD	HD	HD	HD	HD	HD	HD	HD	HD	HD	HD			CON			HD									Pearson's Correlation to CAG Repeat (HD Only)
	PC Species																													Mean	SEM	N	Mean	SEM	N	PD (%)	p	q	Discovery?			R	95% Confidence Intervals	R squared	N	p	q	Discovery?
	PC (32:0) 16:0_16:0	1963.31	2514.71	1670.65	2350.34	3053.12	2600.18	3320.51		2810.31	2919.08	2484.52	3628.19	3123.74	1775.15	1411.36	1975.77	2588	1660.33	1793.9	2230.49	1886.27	1451.91	2553.54	2167.42	1280.33	1786.69		PC 16:0_16:0	2703.22	#REF!	12	1889.32	#REF!	13	-30.1085	0.000514	0.002596	Yes		PC 16:0_16:0	-0.2613	-0.7101 to 0.3384	0.06829	13	0.3885	0.697	No
	PC (32:1) 16:0_16:1	593.031	656.817	828.298	399.936	533.403	442.078	548.396		458.488	494.168	516.44	580.461	486.121	817.624	750.695	922.107	558.748	491.982	431.192	800.96	917.364	727.402	492.109	497.009	786.417	810.705		PC 16:0_16:1	544.803	#REF!	12	692.64	#REF!	13	27.1358	0.067833	0.123847	No		PC 16:0_16:1	0.3498	-0.2493 to 0.7552	0.1223	13	0.2414	0.6537	No
	PC (34:0) 16:0_18:0	8359.65	12890.6	3426.52	22357.6	15930.6	21397.3	16369.3		17053.7	11406.8	9412.84	11113.3	21009.9	10538.4	2475.37	5059.53	7304.94	11244.2	8004.12	7328.78	2473.61	2574.88	16565.5	9553.26	2248.45	4146.28		PC 16:0_18:0	14227.3	#REF!	12	6885.94	#REF!	13	-51.6006	0.001953	0.006095	Yes		PC 16:0_18:0	-0.3031	-0.7319 to 0.2976	0.09188	13	0.3141	0.6707	No
	PC (34:1) 16:0_18:1	9403.81	10381.8	14010.2	8064.9	10784.5	9139.75	10366.3		9052.34	10206.5	8237.31	10241.7	9226.03	10590.8	8465.87	11198.8	9212.98	9025.52	7000.92	10410.3	12843.8	9015.28	8273.58	8958.41	8114.82	9947.87		PC 16:0_18:1	9926.26	#REF!	12	9466.07	#REF!	13	-4.63604	0.437102	0.532031	No		PC 16:0_18:1	0.262	-0.3377 to 0.7105	0.06867	13	0.3871	0.697	No
	PC (34:1) 16:1_18:0	117.998	107.173	105.065	108.137	117.992	99.0647	105.177		99.5201	100.733	96.9496	123.123	101.507	139.288	113.619	132.106	108.024	80.2511	83.8214	157.521	106.691	103.539	97.4591	133.121	99.433	112.016		PC 16:1_18:0	106.87	#REF!	12	112.838	#REF!	13	5.58404	0.382866	0.36252	No		PC 16:1_18:0	-0.01545	-0.5617 to 0.5401	0.0002388	13	0.96	0.9834	No
	PC (34:2) 16:0_18:2	127.647	241.634	140.166	172.557	190.213	171.18	221.577		216.982	208.346	146.808	241.704	179.283	137.913	150.205	180.929	210.707	180.948	339.351	240.959	221.135	212.587	178.805	147.821	127.878	183.977		PC 16:0_18:2	188.175	#REF!	12	193.324	#REF!	13	2.73661	0.999999	0.988958	No		PC 16:0_18:2	0.5256	-0.03568 to 0.8348	0.2763	13	0.0651	0.3437	No
	PC (34:2) 16:1_18:1	221.872	224.278	341.658	153.688	189.869	171.889	227.102		178.274	167.638	175.12	181.609	173.822	294.334	283.837	302.955	210.846	240.543	142.569	290.66	386.492	341.593	193.687	255.066	342.799	343.914		PC 16:1_18:1	200.568	#REF!	12	279.177	#REF!	13	39.1927	0.004505	0.021384	No		PC 16:1_18:1	0.256	-0.3435 to 0.7072	0.06552	13	0.3986	0.697	No
	PC (36:1) 18:0_18:1	3823.05	3192.22	4872.79	2742.71	3335.88	2945.66	3178.45		3202.96	2986.75	2540.82	3030.38	2921.93	3991.34	2326.52	3243.83	2928.15	2369.81	2175.05	3474.49	3373	2388.72	2576.55	2862.49	2156.43	2581.24		PC 18:0_18:1	3231.13	#REF!	12	2803.66	#REF!	13	-13.2298	0.097642	0.17167	No		PC 18:0_18:1	0.01648	-0.5394 to 0.5624	0.0002716	13	0.9574	0.9834	No
	PC (36:2) 18:0_18:2	82.8442	134.517	106.508	82.0132	109.448	81.1589	98.27		115.683	124.169	79.7666	82.4438	94.7396	62.6469	54.6439	72.8735	78.1441	77.7094	144.584	104.879	123.264	78.047	91.3611	62.405	69.5759	60.9265		PC 18:0_18:2	99.2968	#REF!	12	83.1585	#REF!	13	-16.2526	0.091465	0.118974	No		PC 18:0_18:2	0.6061	0.08270 to 0.8674	0.3673	13	0.0281	0.3437	No
	PC (36:2) 18:1_18:1	1254.9	992.277	1937.51	708.205	971.411	859.427	1046.59		782.912	829.519	754.745	727.236	775.309	1163.68	942.636	1283.62	806.401	660.878	491.2	1072.06	1274.4	962.739	670.19	823.038	798.314	1162.69		PC 18:1_18:1	970.003	#REF!	12	931.68	#REF!	13	-3.95085	0.893791	0.922353	No		PC 18:1_18:1	0.1854	-0.4072 to 0.6681	0.03437	13	0.5443	0.7508	No
	PC (36:3) 16:0_20:3	87.1774	119.094	79.6145	97.3934	119.467	109.903	133.349		120.971	149.768	150.136	180.041	185.619	59.2986	83.7837	101.378	125.992	92.0367	81.4179	112.329	92.5533	71.8912	124.312	162.878	79.853	98.2449		PC 16:0_20:3	127.711	#REF!	12	98.9207	#REF!	13	-22.5435	0.029407	0.046752	No		PC 16:0_20:3	-0.3515	-0.7561 to 0.2474	0.1235	13	0.2389	0.6537	No
	PC (36:3) 18:1_18:2	50.3951	95.2709	85.0725	56.4702	60.3311	50.037	76.4416		53.8802	64.6399	44.8323	61.7868	53.4452	90.8296	54.4536	65.9791	55.317	41.5422	113.358	83.9804	89.4213	87.972	51.7312		58.5249	75.6465		PC 18:1_18:2	62.7169	#REF!	12	72.3964	#REF!	12	15.4336	0.214155	0.232724	No		PC 18:1_18:2	0.4481	-0.1694 to 0.8129	0.2008	12	0.1441	0.5822	No
	PC (36:4) 16:0_20:4	620.557	851.611	442.366	727.809	984.716	794.026	1079.13		895.074	1017.73	860.408	1177.66	901.992	510.667	476.949	464.723	829.854	590.096	564.792	579.405	535.297	444.752	946.964	788.13	470.724	549.876		PC 16:0_20:4	862.757	#REF!	12	596.325	#REF!	13	-30.8814	0.001468	0.005251	Yes		PC 16:0_20:4	-0.5083	-0.8275 to 0.05931	0.2584	13	0.0761	0.3707	No
	PC (38:3) 18:0_20:3	89.687	84.254	65.8321	83.7364	64.4179	101.379	70.8209		90.6942	131.744	97.472	111.695	80.5323	98.2564	82.8898	94.3929	98.6748	74.2281	58.104	121.341	93	70.4188	60.0652	99.1391	83.4173	100.178		PC 18:0_20:3	89.3554	#REF!	12	87.2389	#REF!	13	-2.36865	0.780693	0.626378	No		PC 18:0_20:3	0.09446	-0.4816 to 0.6135	0.008923	13	0.7589	0.8669	No
	PC (38:4) 16:0_22:4	109.21	158.4	112.528	122.972	144.351	151.07	146.39		147.117	192.185	114.477	201.223	147.528	48.2376	38.5941	82.6722	172.045	80.7867	140.031	112.364	108.695	76.8113	100.352	65.0314	65.3494	116.205		PC 16:0_22:4	145.621	#REF!	12	92.8597	#REF!	13	-36.2319	0.000654	0.002808	Yes		PC 16:0_22:4	0.2047	-0.3903 to 0.6791	0.04192	13	0.5022	0.7297	No
	PC (38:4) 18:0_20:4	716.755	953.668	448.448	778.962	1171.14	891.367	1234.59		1112.29	1224.22	944.808	1479.63	1142.67	558.217	400.037	409.924	899.092	530.731	668.705	509.976	337.556	291.644	1104.77	869.689	373.554	425.221		PC 18:0_20:4	1008.21	#REF!	12	567.624	#REF!	13	-43.6999	0.000397	0.002298	Yes		PC 18:0_20:4	-0.5409	-0.8412 to 0.01433	0.2926	13	0.0563	0.3437	No
	PC (38:4) 18:1_20:3	64.8826	49.2812	88.6501	45.0655	49.5128	44.6661	62.1435		44.1671	59.7392	28.0917	34.1656	43.7941	70.614	47.2164	80.2339	38.1316	43.5616		76.8341	103.868	57.3057		83.7922	33.9317	56.7522		PC 18:1_20:3	51.1799	#REF!	12	62.931	#REF!	11	22.9603	0.161821	0.182794	No		PC 18:1_20:3	0.2881	-0.3769 to 0.7571	0.08299	11	0.3903	0.697	No
	PC (38:5) 18:0_20:5	185.122	126.407	194.802	112.022	148.195	136.239	111.174		115.463	134.2	94.882	50.2617	112.052	174.676	115.791	130.144	95.3097	82.024	93.5395	137.441	170.586	116.419	152.664	117.612	88.7627	125.981		PC 18:0_20:5	126.735	#REF!	12	123.15	#REF!	13	-2.82871	0.798464	0.628882	No		PC 18:0_20:5	0.01031	-0.5438 to 0.5581	0.0001063	13	0.9733	0.9834	No
	PC (38:5) 18:1_20:4	105.855	169.305	68.8854	162.514	239.268	161.149	312.288		176.162	267.912	208.358	336.86	250.166	54.632	114.506	96.3285	196.381	124.327	88.5534	100.734	94.4905	81.3906	205.264	153.24	89.292	118.135		PC 18:1_20:4	204.894	#REF!	12	116.713	#REF!	13	-43.0371	0.003629	0.009737	Yes		PC 18:1_20:4	-0.5234	-0.8339 to 0.03871	0.274	13	0.0664	0.3437	No
	PC (38:6) 16:0_22:6	373.428	533.492	214.525	609.555	669.694	442.227	658.257		709.088	550.334	462.84	711.742	633.71	246.188	279.586	306.649	541.585	312.716	317.872	359.63	257.596	242.362	493.971	425.468	234.136	351.342		PC 16:0_22:6	547.408	#REF!	12	336.085	#REF!	13	-38.6043	0.000612	0.002765	Yes		PC 16:0_22:6	-0.4605	-0.8068 to 0.1213	0.212	13	0.1133	0.4812	No
	PC (40:4) 18:0_22:4	144.58	170.357	148.87	149.573	204.522	193.966	208.657		198.273	210.4	140.448	279.289	179.452		120.203	157.527	185.74	121.404	135.912			90.9829	138.971			125.318		PC 18:0_22:4	185.699	#REF!	12	134.507	#REF!	8	-27.5671	0.003328	0.009218	Yes		PC 18:0_22:4	-0.3338	-0.8407 to 0.4849	0.1114	8	0.4191	0.697	No
	PC (40:6) 18:0_22:6	290.078	420.302	238.12	412.336	522.858	385.543	510.687		594.603	420.344	394.632	585.227	480.976	191.067	277.517	305.262	357.675	216.289	249.12	256.64	324.246	164.28	302.123	286.096	162.882	290.24		PC 18:0_22:6	437.975	#REF!	12	260.264	#REF!	13	-40.5756	0.000106	0.001041	Yes		PC 18:0_22:6	-0.1772	-0.6634 to 0.4142	0.03139	13	0.5625	0.7575	No
	PC (40:7) 18:1_22:6	156.153	173.365	130.061	202.645	256.381	187.534	230.321		236.802	199.096	171.16	247.023	217.79	109.282	117.356	139.83	146.22	98.0789	77.952	127.294	142.127	83.6667	159.268	142.348	106.614	123.442		PC 18:1_22:6	200.694	#REF!	12	121.037	#REF!	13	-39.691	9e-06	0.000553	Yes		PC 18:1_22:6	-0.3265	-0.7437 to 0.2737	0.1066	13	0.2762	0.6707	No
																														CON			HD
	Plasmanyl PC Species																													Mean	SEM	N	Mean	SEM	N	PD (%)	p	q	Discovery?
	PC-O 16:0_16:0	94.0168	95.5095	109.49	83.6382	122.778	87.0793	129.397		110.217	99.5296	86.0336	142.127	111.115	128.66	76.1373	109.377	105.603	79.0807	65.0816	126.763	110.714	109.19	106.407	108.576	75.8677	91.7767		PC O-16:0_16:0	105.911	#REF!	12	99.4795	#REF!	13	-6.07235	0.412597	0.380876	No		PC O-16:0_16:0	-0.1283	-0.6344 to 0.4549	0.01645	13	0.6762	0.8396	No
	PC-O 16:1_16:0	71.6794	44.0079	114.55	28.4273	38.5522	34.6121	35.5896		35.5868	39.544	33.68	35.1016	33.5081	86.4359	51.4576	86.7589	43.0488	39.8772	33.728	77.4524	94.6017	64.5214	37.4348	44.2	52.1496	52.1938		PC O-16:1_16:0	45.4032	#REF!	12	58.7585	#REF!	13	29.4148	0.015972	0.048682	No		PC O-16:1_16:0	0.3361	-0.2638 to 0.7485	0.1129	13	0.2616	0.6707	No
	PC-O 18:1_16:0	737.046	339.627	1585.02	264.264	378.09	353.974	332.351		311.38	344.056	273.784	272.078	299.323	690.068	447.322	774.991	308.74	315.456	250.936	528.302	843.415	473.299	318.797	383.817	361.465	469.357		PC O-18:1_16:0	457.583	#REF!	12	474.305	#REF!	13	3.65445	0.151872	0.257478	No		PC O-18:1_16:0	0.2646	-0.3353 to 0.7118	0.07002	13	0.3823	0.697	No
	PC-O 16:0_20:4	56.6489	37.1587	64.855	33.9182	37.4851	35.7931	35.6642		33.0248	33.704	31.36	43.0469	33.0806	39.4274	36.8559	44.5804	41.878	46.0351	30.912	38.6587	44.9492	32.1538	35.5362	40.1304	32.4961	32.093		PC O-16:0_20:4	39.6449	#REF!	12	38.1313	#REF!	13	-3.81814	0.893791	0.922353	No		PC O-16:0_20:4	-0.05386	-0.5874 to 0.5123	0.002901	13	0.8613	0.9223	No
	PC-O 16:1_20:4	15.2672	12.0794	15.8855		13.9925	9.91379	18.6642		14.8347	9.848		16.4141	12.7661	15.0769	10.178	14.7232	10.0976	18.0439	12.512	18.4921		13.7094	11.2536	12.7652	11.5591	12.6279		PC O-16:1_20:4	13.9665	#REF!	10	13.4199	#REF!	12	-3.91396	0.653549	0.561072	No		PC O-16:1_20:4	0.5911	0.02603 to 0.8699	0.3494	12	0.043	0.3437	No
	PC-O 18:0_20:4	57.3588	45.9286	67.5115	40.7636	50.4254	47.5603	49.7761		51.4298	54.696	40.832	67.5781	43.4516	43.7949	33.7458	42.6786	52.252	41.3246	30.968	45.2063		29.5128	49.7536	46.8	27.315	28.2713		PC O-18:0_20:4	51.4426	#REF!	12	39.3019	#REF!	12	-23.6005	0.00314	0.008985	Yes		PC O-18:0_20:4	-0.432	-0.8061 to 0.1886	0.1866	12	0.1608	0.6044	No
	PC-O 18:1_20:4	49.229	37.9286	67.1756	43.9	45.5	47.5259	44.8507		48.5868	50.456	39.696	50.2266	35.6532		39.8729	47.5536	47.1301	52.8596	33.48	51.9921	51.4237	33.6581	44.2319	46.6957	37.937	43.0853		PC O-18:1_20:4	46.7274	#REF!	12	44.16	#REF!	12	-5.49436	0.469594	0.55729	No		PC O-18:1_20:4	0.122	-0.4860 to 0.6503	0.01487	12	0.7057	0.8471	No
																														CON			HD
	Ester Linked PC Fatty Acids																													Mean	SEM	N	Mean	SEM	N	PD (%)	p	q	Discovery?
	PC 16:0	24503.9	31342	24404.6	37629.8	36002.6	38323.6	36661		34731.5	30547.1	25263.8	32153.5	39461.6	27404.5	16118.7	23239.4	24590.2	25773.4	20817.3	25138.2	22271.3	16916.8	32745.3	25469.4	15177.8	20391.2		16:0	32585.4	#REF!	12	22773.4	#REF!	13	-30.1118	0.000109	0.001041	Yes		16:0	-0.2247	-0.6902 to 0.3724	0.05048	13	0.4605	0.6999	No
	PC 16:1	932.901	988.269	1275.02	661.762	841.264	713.031	880.674		736.282	762.539	788.51	885.193	761.45	1251.25	1148.15	1357.17	877.618	812.777	657.583	1249.14	1410.55	1172.53	783.255	885.196	1228.65	1266.64		16:1	852.241	#REF!	12	1084.65	#REF!	13	27.2707	0.034513	0.078016	No		16:1	0.3168	-0.2837 to 0.7388	0.1003	13	0.2916	0.6707	No
	PC 18:0	13809.8	18079.5	9606.95	26827.1	21605	26231.7	21887.1		22583.2	16739.3	13802.6	16855.3	26123.7	15753.9	5966.59	9605.59	12055.7	14796.6	11613	12091.1	7001.96	5878.93	21089.4	13983.8	5282.5	7967.4		18:0	19512.6	#REF!	12	11006.7	#REF!	13	-43.5921	0.000469	0.002514	Yes		18:0	-0.3093	-0.7350 to 0.2913	0.09568	13	0.3038	0.6707	No
	PC 18:1	16335.8	16270.1	23472.4	12844.4	16858.6	14419.5	16546.2		14510.4	15611.3	12915.2	15587.9	14437.6	17529.2	13295	17695.2	14400.8	13265.1	10580.8	16708.4	19582	13981.4	12800.5	14101.4	12499	15572.4		18:1	15817.5	#REF!	12	14770.1	#REF!	13	-6.6215	0.294537	0.399477	No		18:1	0.2022	-0.3926 to 0.6777	0.04087	13	0.5078	0.7314	No
	PC 18:2	260.886	471.422	331.747	311.041	359.992	302.376	396.289		386.545	397.155	271.407	385.935	327.467	291.39	259.303	319.781	344.168	300.2	597.293	429.819	433.821	378.606	321.898	210.226	255.979	320.55		18:2	350.188	#REF!	12	343.31	#REF!	13	-1.96413	0.437102	0.529767	No		18:2	0.6214	0.1071 to 0.8734	0.3861	13	0.0234	0.3437	No
	PC 20:3	241.747	252.629	234.097	226.195	233.398	255.948	266.314		255.832	341.251	275.699	325.902	309.946	228.169	213.89	276.005	262.798	209.826	139.522	310.505	289.421	199.616	184.377	345.81	197.202	255.175		20:3	268.247	#REF!	12	239.409	#REF!	13	-10.7504	0.148871	0.170408	No		20:3	-0.06726	-0.5961 to 0.5023	0.004523	13	0.8272	0.8961	No
	PC 20:4	1621.67	2107.68	1175.13	1787.87	2542.53	1987.34	2774.96		2331.41	2658.56	2125.46	3171.42	2419.78	1221.81	1112.14	1120.51	2076.68	1403.42	1429.92	1344.46	1063.72	926.821	2397.77	1957.45	1042.88	1209.31		20:4	2225.32	#REF!	12	1408.22	#REF!	13	-36.7181	0.000547	0.002609	Yes		20:4	-0.5328	-0.8378 to 0.02577	0.2839	13	0.0608	0.3437	No
	PC 20:5	185.122	126.407	194.802	112.022	148.195	136.239	111.174		115.463	134.2	94.882	50.2617	112.052	174.676	115.791	130.144	95.3097	82.024	93.5395	137.441	170.586	116.419	152.664	117.612	88.7627	125.981		20:5	126.735	#REF!	12	123.15	#REF!	13	-2.82871	0.798464	0.628882	No		20:5	0.01031	-0.5438 to 0.5581	0.0001063	13	0.9733	0.9834	No
	PC 22:4	253.79	328.757	261.398	272.545	348.874	345.035	355.047		345.389	402.585	254.925	480.512	326.979	48.2376	158.798	240.199	357.785	202.19	275.943	112.364	108.695	167.794	239.323	65.0314	65.3494	241.523		22:4	331.32	#REF!	12	175.633	#REF!	13	-46.9898	8.8e-05	0.001041	Yes		22:4	-0.07692	-0.6024 to 0.4950	0.005917	13	0.8028	0.8806	No
	PC 22:6	819.659	1127.16	582.706	1224.54	1448.93	1015.3	1399.26		1540.49	1169.77	1028.63	1543.99	1332.48	546.537	674.459	751.741	1045.48	627.084	644.944	743.563	723.969	490.309	955.362	853.912	503.632	765.024		22:6	1186.08	#REF!	12	717.386	#REF!	13	-39.5161	0.000144	0.001238	Yes		22:6	-0.3863	-0.7728 to 0.2092	0.1492	13	0.1923	0.6507	No
	Total PC Fatty Acid	58965.2	71093.9	61538.9	81897.3	80389.4	83730.1	81278		77536.5	68763.8	56821.1	71439.9	85613	64449.6	39062.9	54735.8	56106.7	57472.6	46849.8	58265	53056.1	40229.2	71669.8	57989.9	36341.8	48115.2		Total PC Fatty Acid	73255.6	#REF!	12	52641.9	#REF!	13	-28.1395	3.9e-05	0.000628	Yes		Total PC Fatty Acid	-0.2167	-0.6858 to 0.3796	0.04697	13	0.4769	0.7053	No
																														CON			HD
	Ether Linked Fatty Acids																													Mean	SEM	N	Mean	SEM	N	PD (%)	p	q	Discovery?
	PC-O 16:0	150.666	132.668	174.345	117.556	160.263	122.872	165.061		143.241	133.234	117.394	185.173	144.195	168.087	112.993	153.957	147.481	125.116	95.9936	165.422	155.663	141.344	141.943	148.706	108.364	123.87		O-16:0	145.556	#REF!	12	137.611	#REF!	13	-5.45837	0.384266	0.36252	No		O-16:0	-0.127	-0.6337 to 0.4559	0.01613	13	0.6792	0.8396	No
	PC-O 16:1	86.9466	56.0873	130.435	28.4273	52.5448	44.5259	54.2537		50.4215	49.392	33.68	51.5156	46.2742	101.513	61.6356	101.482	53.1463	57.9211	46.24	95.9444	94.6017	78.2308	48.6884	56.9652	63.7087	64.8217		O-16:1	57.042	#REF!	12	71.1461	#REF!	13	24.7258	0.025666	0.060919	No		O-16:1	0.3565	-0.2420 to 0.7585	0.1271	13	0.2318	0.6537	No
	PC-O 18:0	57.3588	45.9286	67.5115	40.7636	50.4254	47.5603	49.7761		51.4298	54.696	40.832	67.5781	43.4516	43.7949	33.7458	42.6786	52.252	41.3246	30.968	45.2063		29.5128	49.7536	46.8	27.315	28.2713		O-18:0	51.4426	#REF!	12	39.3019	#REF!	12	-23.6005	0.004505	0.021384	No		O-18:0	-0.432	-0.8061 to 0.1886	0.1866	12	0.1608	0.6044	No
	PC-O 18:1	786.275	377.556	1652.2	308.164	423.59	401.5	377.201		359.967	394.512	313.48	322.305	334.976	690.068	487.195	822.545	355.87	368.316	284.416	580.294	894.839	506.957	363.029	430.513	399.402	512.442		O-18:1	504.31	#REF!	12	515.068	#REF!	13	2.13318	0.168349	0.275569	No		O-18:1	0.2868	-0.3138 to 0.7235	0.08225	13	0.3421	0.697	No
	Total PC	28942	35240.9	29757.2	40701.2	39851.3	41556.8	40315.8		38465.7	34066	28157.9	35406.7	42522.1	31723.1	19183.6	26807.5	27749	28440	23196.1	28689.1	25955.5	19736.6	35533.2	28653.5	17871.5	23692.9		Total Ester PC	36248.6	#REF!	12	25940.9	#REF!	13	-28.4362	4.4e-05	0.000628	Yes		Total Ester PC	-0.2226	-0.6891 to 0.3743	0.04955	13	0.4648	0.6999	No
	Total PC-O	1081.25	612.24	2024.49	494.911	686.822	616.459	646.293		605.06	631.834	505.386	626.572	568.897	1003.46	695.569	1120.66	608.75	592.677	457.618	886.867	1145.1	756.044	603.414	682.984	598.789	729.405		Total Ether PC	758.351	#REF!	12	760.104	#REF!	13	0.231156	0.405904	0.520764	No		Total Ether PC	0.2369	-0.3612 to 0.6969	0.05612	13	0.4358	0.698	No
	Total Combined PC	30023.2	35853.1	31781.7	41196.1	40538.1	42173.3	40962.1		39070.8	34697.8	28663.3	36033.3	43091	32726.5	19879.2	27928.2	28357.7	29032.7	23653.7	29575.9	27100.6	20492.6	36136.6	29336.4	18470.3	24422.3		Total Combined PC	37007	#REF!	12	26701	#REF!	13	-27.8488	3.5e-05	0.000628	Yes		Total Combined PC	-0.2108	-0.6825 to 0.3849	0.04445	13	0.4893	0.7172	No
																														CON			HD
	PE Species																													Mean	SEM	N	Mean	SEM	N	PD (%)	p	q	Discovery?
	PE 16:0_18:1	348.2	401.027		327.332	422.473	418.234	484.96	390.214	417.836	422.755	367.094	557.428	409.645	687.488	806.792	820.947	511.926	664.619	364.472	405.303	626.975	391.596	379.557	536.553	611.728	854.333		PE 16:0_18:1	413.933	#REF!	12	589.407	#REF!	13	42.3918	0.003838	0.009873	Yes		PE 16:0_18:1	-0.05314	-0.5869 to 0.5129	0.002824	13	0.8631	0.9223	No
	PE 16:1_18:0	21.3721	26.6638		19.2677	22.661	19.0934	24.5098	25.5591	26.1727	24.9008	23.8341	32.2203	21.4439	32.4952	35.2505	38.2225	33.0821	27.793	20.9597	27.2286	28.2958	18.8225	31.7256	29.0292	30.4292	37.5742		PE 16:1_18:0	23.9749	#REF!	12	30.0698	#REF!	13	25.4223	0.004387	0.010463	No		PE 16:1_18:0	-0.2702	-0.7147 to 0.3299	0.07298	13	0.372	0.697	No
	PE 16:0_18:2	4.23353	11.1883		6.15676	6.14473	6.35252	13.8768	3.90629	8.67914	7.07809	5.51001	15.8008	12.8016	13.781	18.8334	7.15577	8.49838	18.3325	10.4968	12.807	12.1227	7.36923	6.32341	8.61228	13.3374	15.7689		PE 16:0_18:2	8.47738	#REF!	12	11.803	#REF!	13	39.2291	0.053072	0.073487	No		PE 16:0_18:2	0.2232	-0.3737 to 0.6894	0.04982	13	0.4635	0.6999	No
	PE 16:1_18:1	54.3543	60.1292		39.5978	59.1986	31.6216	53.0188	44.9375	44.0316	40.1699	34.778	34.7851	39.3678	128.287	129.506	128.21	61.6236	99.1587	36.8872	61.693	101.115	64.8872	46.8577	84.8051	139.836	117.123		PE 16:1_18:1	44.6658	#REF!	12	92.3068	#REF!	13	106.661	0.000342	0.002298	Yes		PE 16:1_18:1	-0.03165	-0.5726 to 0.5286	0.001002	13	0.9183	0.9688	No
	PE 18:0_18:0
	PE 18:0_18:1	617.511	690.794		468.582	643.634	707.664	683.739	675.867	669.107	560.968	550.504	649.289	573.79	813.803	515.5	751.991	733.537	485.982	439.68	390.635	501.492	264.205	492.725	739.661	435.567	509.767		PE 18:0_18:1	624.287	#REF!	12	544.196	#REF!	13	-12.8293	0.128709	0.153468	No		PE 18:0_18:1	-0.5404	-0.8410 to 0.01503	0.2921	13	0.0565	0.3437	No
	PE 18:0_18:2	20.1481	56.4769		26.1771	39.9085	27.0882	43.6888	31.1521	46.7713	39.6356	22.9762	40.3286	42.0005	29.0702	16.6272	22.5264	48.6104	26.9044	54.2349	41.5968	13.1878	13.4126	23.8303	48.772	20.5331	19.8173		PE 18:0_18:2	36.3627	#REF!	12	29.1633	#REF!	13	-19.7987	0.167847	0.187138	No		PE 18:0_18:2	-0.1149	-0.6262 to 0.4655	0.01321	13	0.7085	0.8471	No
	PE 18:1_18:1	688.554	589.936		398.277	465.226	469.679	509.513	676.371	407.262	436.604	370.312	288.75	362.75	1195.67	1084.86	1339.49	534.853	661.868	317.893	543.165	1010.57	494.553	328.525	510.628	812.711	1102.93		PE 18:1_18:1	471.936	#REF!	12	764.44	#REF!	13	61.9797	0.011872	0.024593	No		PE 18:1_18:1	0.06705	-0.5025 to 0.5960	0.004496	13	0.8277	0.8961	No
	PE 18:1_18:2
	PE 16:0_20:3	19.4167	25.6222		17.4528	23.3204	26.9154	23.8848	13.1324	30.7543	29.6156	25.8676	43.3837	27.337	23.404	31.984	30.8155	40.8634	36.8651	24.239	25.8504	19.8749	18.3503	24.4209	42.4472	23.4467	28.6147		PE 16:0_20:3	25.5586	#REF!	12	28.552	#REF!	13	11.712	0.336834	0.340202	No		PE 16:0_20:3	-0.5097	-0.8281 to 0.05743	0.2598	13	0.0752	0.3707	No
	PE 18:1_18:2	61.9573	68.9413		74.5745	39.6273	66.395	41.272	50.4769	54.1052	46.6164	24.3164	31.0616	36.3323	73.4592	77.516	101.765	74.0228	84.2665	63.297	58.8163	72.8878	73.2309	40.8617	55.718	79.7187	79.6179		PE 18:1_18:2	49.6397	#REF!	12	71.9367	#REF!	13	44.9178	0.001538	0.005281	Yes		PE 18:1_18:2	0.1921	-0.4013 to 0.6720	0.03691	13	0.5295	0.7496	No
	PE 16:0_20:4	113.129	158.017		113.48	203.69	166.111	223.813	151.523	165.895	202.416	194.448	256.057	202.659	180.762	273.881	229.705	211.259	259.176	147.056	116.19	143.153	92.4701	253.196	215.367	159.88	235.725		PE 16:0_20:4	179.27	#REF!	12	193.679	#REF!	13	8.03742	0.484706	0.438022	No		PE 16:0_20:4	-0.4685	-0.8103 to 0.1112	0.2195	13	0.1063	0.4634	No
	PE 16:0_20:5	1.90008	1.0309			0.729325		1.02377	1.07581	1.00744	1.41784	1.73688	2.05931	2.64668	3.17665	1.94863	3.65414	1.96543	1.99317		1.12164	1.2747	1.19876	1.8714		3.36332	1.92347		PE 16:0_20:5	1.4628	#REF!	10	2.13557	#REF!	11	45.9918	0.054758	0.074618	No		PE 16:0_20:5	-0.2012	-0.7148 to 0.4534	0.04049	11	0.553	0.7508	No
	PE 16:1_20:4	14.306	17.2786		8.64545	8.37515	12.181	16.1926	16.7289	21.7033	15.1822	16.1191	23.1594	20.3049	35.8063	25.2717	40.6405	18.5305	44.7261	10.064	14.8863	17.3016	19.6559	25.9764	18.1913	40.1485	20.0765		PE 16:1_20:4	15.8481	#REF!	12	25.4827	#REF!	13	60.794	0.01142	0.02451	No		PE 16:1_20:4	-0.0811	-0.6050 to 0.4919	0.006577	13	0.7923	0.8806	No
	PE 18:0_20:3	134.397	128.579		113.209	142.776	130.233	130.172	144.266	154.785	186.456	194.664	271.625	191.153	224.581	182.873	176.58	231.862	126.544	115.6	122.389	152.169	95.3846	140.036	199.722	142.063	177.93		PE 18:0_20:3	160.193	#REF!	12	160.595	#REF!	13	0.25097	0.978697	0.988484	No		PE 18:0_20:3	-0.6483	-0.8837 to -0.1515	0.4204	13	0.0165	0.3437	No
	PE 16:0_22:4	116.263	151.653		97.9868	148.502	153.953	157.028	151.244	133.389	166.137	129.791	218.655	142.092	135.947	135.64	126.552	168.717	104.723	114.813	77.3448	93.4541	45.7553	130.755	152.239	93.359	116.534		PE 16:0_22:4	147.224	#REF!	12	115.064	#REF!	13	-21.8444	0.01637	0.028684	No		PE 16:0_22:4	-0.6617	-0.8887 to -0.1743	0.4379	13	0.0138	0.3437	No
	PE 18:0_20:4	1210.43	1890.65		1386.38	2072.18	1968.47	2515.23	1597.69	2165.64	2250.53	2073.91	3437.35	2104.65	1111.25	762.539	985.763	2310.29	1514.7	1188	802.883	587.805	458.64	2320.03	1976.39	852.158	1037.3		PE 18:0_20:4	2056.09	#REF!	12	1223.67	#REF!	13	-40.4855	0.001988	0.006095	Yes		PE 18:0_20:4	-0.6108	-0.8693 to -0.09022	0.3731	13	0.0266	0.3437	No
	PE 18:1_20:3	48.9105	44.0339		26.7749	37.902	30.07	37.0234	44.3247	24.918	35.1975	38.3931	34.611	35.9606	86.1826	94.8972	92.6668	42.5952	41.877	34.2793	41.7798	78.385	43.7071	32.9435	43.1837	68.3888	80.023		PE 18:1_20:3	36.51	#REF!	12	60.0699	#REF!	13	64.5302	0.00391	0.009873	Yes		PE 18:1_20:3	0.01711	-0.5390 to 0.5628	0.0002928	13	0.9558	0.9834	No
	PE 16:0_22:5	121.254	123.5		97.4711	126.603	119.318	117.807	126.433	112.225	145.057	113.174	180.2	111.458	194.653	137.901	172.514	155.771	121.943	148.171	115.1	150.812	96.7528	130.865	124.517	137.38	148.765		PE 16:0_22:5	124.542	#REF!	12	141.165	#REF!	13	13.3475	0.039795	0.085867	No		PE 16:0_22:5	-0.1332	-0.6374 to 0.4508	0.01775	13	0.6643	0.8386	No
	PE 18:0_20:5	1.53422	1.23813		8.14965	8.50538	2.13462	7.31867	3.30996	2.14531	5.78654	4.51673	5.25738	5.88907		3.71529	1.75394	3.53658	7.50656				1.19892	11.5999	8.89208		2.70214		PE 18:0_20:5	4.64881	#REF!	12	5.11318	#REF!	8	9.98902	0.766017	0.620401	No		PE 18:0_20:5	-0.3757	-0.8542 to 0.4474	0.1412	8	0.359	0.697	No
	PE 18:1_20:4	325.121	395.801		249.652	356.743	310.944	371.621	366.171	289.472	395.46	252.525	326.011	294.559	480.689	510.807	421.927	337.253	603.208	321.477	251.44	377.798	194.099	356.225	336.923	368.187	541.153		PE 18:1_20:4	327.84	#REF!	12	392.399	#REF!	13	19.6922	0.085737	0.113238	No		PE 18:1_20:4	-0.07993	-0.6043 to 0.4928	0.006389	13	0.7952	0.8806	No
	PE 16:0_22:6	312.407	521.166		493.255	608.535	538.111	687.032	489.868	675.498	585.248	541.39	926.091	698.249	302.798	351.987	426.772	653.572	476.06	356.019	278.224	244.779	178.838	564.261	511.498	238.955	416.31		PE 16:0_22:6	589.738	#REF!	12	384.621	#REF!	13	-34.781	0.001858	0.006095	Yes		PE 16:0_22:6	-0.5555	-0.8472 to -0.006512	0.3086	13	0.0487	0.3437	No
	PE 16:1_22:5	16.3454	20.9389		5.57466	15.2813	9.27295	14.2448	14.696	11.1214	18.915	7.02785	27.9957	16.1418	30.189	24.7758	33.1656	21.2796	21.5375	14.6165	21.2489	19.6889	20.7937	14.5147	21.4747	17.1849	22.807		PE 16:1_22:5	14.7963	#REF!	12	21.7905	#REF!	13	47.2699	0.006461	0.014596	No		PE 16:1_22:5	-0.147	-0.6457 to 0.4396	0.0216	13	0.6318	0.83	No
	PE 18:1_20:5	33.8435	22.8328		20.4259	29.4517	28.7994	23.6987	32.776	28.9649	32.2981	16.4895	13.6439	19.5849	70.7479	18.9135	63.1286	37.8969	24.8184	13.1049	38.3435	42.0192	14.8561	32.4241	36.6347	17.2688	32.3968		PE 18:1_20:5	25.2341	#REF!	12	34.0426	#REF!	13	34.907	0.112966	0.140552	No		PE 18:1_20:5	-0.1316	-0.6364 to 0.4522	0.01732	13	0.6683	0.8386	No
	PE 18:2_20:4	20.7474	26.4912		10.1621	31.7091	18.0837	31.1213	20.293	18.226	31.7151	17.4602	21.2223	17.1368	29.1797	28.8407	35.4074	28.5203	24.2244	26.9719	22.0487	14.5724	14.4268	18.0174	22.1406	24.1113	27.3233		PE 18:2_20:4	22.0307	#REF!	12	24.2911	#REF!	13	10.2605	0.392322	0.366096	No		PE 18:2_20:4	-0.1219	-0.6305 to 0.4600	0.01485	13	0.6916	0.8471	No
	PE 16:1_22:6	10.8397	16.6111		13.4091	20.5224	17.8448	20.4179	7.78125	19.438	25.792	17.672	20.3828	19.371	14.6068	15.6102	25.5	16.6667	27.6228	14.672	10.5476	6.68644	16.0598	20.0362	18.9391	13.8346	22		PE 16:1_22:6	17.5068	#REF!	12	17.1371	#REF!	13	-2.11194	0.863034	0.661531	No		PE 16:1_22:6	-0.2423	-0.6999 to 0.3562	0.05873	13	0.425	0.697	No
	PE 18:0_22:4	862.481	1064.02		983.136	1367.95	1402.09	1257.04	1187.21	1306.78	1584.72	1069.17	2159.38	1261.96	771.949	463.619	670.946	1461.59	979.123	860.16	474.849	381.78	287.479	1113.22	1207.92	502.268	540.209		PE 18:0_22:4	1292.16	#REF!	12	747.317	#REF!	13	-42.1654	0.000969	0.011852	No		PE 18:0_22:4	-0.5937	-0.8625 to -0.06350	0.3525	13	0.0324	0.3437	No
	PE 18:0_22:5	224.641	294.4		231.554	390.346	355.074	299.437	359.694	225.941	407.931	351.582	634.531	299.521	269.225	139.375	106.628	304.042	202.224	512.691	110.752	69.2459	76.9023	402.371	424.499	122.004	116.79		PE 18:0_22:5	339.554	#REF!	12	219.75	#REF!	13	-35.2828	0.045711	0.094344	No		PE 18:0_22:5	-0.3862	-0.7727 to 0.2094	0.1491	13	0.1925	0.6507	No
	PE 18:1_22:4	240.168	180.053		127	183.96	197.952	189.563	251.157	151.96	204.021	162.314	164.391	147.833	250.928	184.38	148.185	210.429	116.382	125.781	127.208	151.627	85.3797	140.687	225.379	116.012	158.217		PE 18:1_22:4	183.364	#REF!	12	156.969	#REF!	13	-14.3951	0.135176	0.158971	No		PE 18:1_22:4	-0.649	-0.8839 to -0.1526	0.4212	13	0.0164	0.3437	No
	PE 18:0_22:6	2709.03	3572.66		4107.71	4993.52	4201.51	4972.21	4109.77	5432.54	4430	3759.26	6963.61	4825.09	2033.48	1718.94	2365.34	4162.3	2492.49	2233.81	1652.05	1543.95	993.015	3027.35	3800.13	1268.82	2033.15		PE 18:0_22:6	4506.41	#REF!	12	2255.76	#REF!	13	-49.9434	1.3e-05	0.000553	Yes		PE 18:0_22:6	-0.6148	-0.8708 to -0.09650	0.378	13	0.0253	0.3437	No
	PE 18:1_22:5	72.0504	70.0853		54.6683	74.3198	56.7007	70.9974	46.3685	65.1665	81.2846	74.641	117.389	55.381	61.7713	85.9479	108.097	94.7208	63.6663	57.4984	50.8426	95.8424	63.9505	46.7575	90.0808	76.6615	75.0202		PE 18:1_22:5	69.921	#REF!	12	74.6813	#REF!	13	6.8081	0.437102	0.532031	No		PE 18:1_22:5	-0.2183	-0.6867 to 0.3781	0.04767	13	0.4736	0.7053	No
	PE 18:1_22:6	251.382	318.016		278.982	358.276	351.19	392.604	358.102	442.694	377.048	313.032	480.922	362.113	281.735	273.61	333.634	396.545	286.105	188.888	222.984	246.059	113.692	321.797	325.539	171.961	272.752		PE 18:1_22:6	357.03	#REF!	12	264.254	#REF!	13	-25.9855	0.003077	0.008985	Yes		PE 18:1_22:6	-0.531	-0.8371 to 0.02819	0.282	13	0.0618	0.3437	No
	PE 18:2_22:6	30.2061	26.881		29.5091	24.2239		27.3731	27.625	28.9835	26.288	21.496	23.4531	16.0726	23.2137	48.4407		43.6585	39.4123	15.104	13.9921	19.3051	14.1368				30.0853		PE 18:2_22:6	25.6465	#REF!	11	27.4831	#REF!	9	7.16146	0.702144	0.585234	No		PE 18:2_22:6	-0.6471	-0.9171 to 0.02984	0.4187	9	0.0596	0.3437	No
	PE 20:4_22:6	28.5573	20.0079		20.3182	26.5075	33.5086	18.2836	25.0078	26.2727	24.16	14.624	21.875	12.6452	20.7692	26.3729	21.2054	17.5691	14.0526	10.76	13.6429	20.0678	7.52991	15.558	18.1826	15.6535	19.1395		PE 20:4_22:6	22.6473	#REF!	12	16.9618	#REF!	13	-25.1046	0.016372	0.028684	No		PE 20:4_22:6	-0.3125	-0.7367 to 0.2881	0.09767	13	0.2985	0.6707	No
	PE 20:3_22:6	65.5191	62.4444		124.955	103.06	130.888	59.5149	49.7812	158.529	102.4	40.512	87.3359	74.3629	43.1795	47.7712	56.3036	96.8699	81.0965	26.112	30.3016	37.0254	19.0342	86.2609	113.417	51.1575	41.7054		PE 20:3_22:6	88.2751	#REF!	12	56.1719	#REF!	13	-36.3672	0.024407	0.039535	No		PE 20:3_22:6	-0.6677	-0.8909 to -0.1846	0.4458	13	0.0126	0.3437	No
																														CON			HD
	Plasmanyl PE Species																													Mean	SEM	N	Mean	SEM	N	PD (%)	p	q	Discovery?
	PE-O 18:1_16:0	340.655	167.298		93.9027	173.504	197.364	186.944	282.091	131.186	134.854	93.2604	91.1824	82.6887	372.659	308.833	388.125	160.327	161.484	95.5236	220.937	365.028	145.608	105.475	156.33	184.67	228.395		PE O-18:1_16:0	164.577	#REF!	12	222.569	#REF!	13	35.2366	0.128339	0.153468	No		PE O-18:1_16:0	0.1194	-0.4619 to 0.6290	0.01427	13	0.6975	0.8471	No
	PE-O 16:1_18:1	420.461	211.372		105.38	235.151	254.184	117.995	335.305	140.173	132.737	115.711	90.2328	99.0552	753.754	309.788	987.614	192.829	206.474	144.107	487.145	617.403	254.04	160.679	219.779	332.425	345.414		PE O-16:1_18:1	188.146	#REF!	12	385.496	#REF!	13	104.892	0.021605	0.035669	No		PE O-16:1_18:1	0.2557	-0.3437 to 0.7071	0.0654	13	0.3991	0.697	No
	PE-O 18:2_16:0	141.968	76.8399		72.0438	108.458	96.586	56.2819	103.492	64.2043	73.5174	46.7154	50.166	65.9327	277.589	124.035	219.824	87.5462	83.0534	70.9518	126.627	231.034	107.384	81.6465	93.4806	119.661	157.859		PE O-18:2_16:0	79.6837	#REF!	12	136.976	#REF!	13	71.8998	0.010889	0.023971	No		PE O-18:2_16:0	0.1351	-0.4493 to 0.6386	0.01826	13	0.6598	0.8386	No
	PE-O 18:1_18:1	617.945	243.061		112.878	213.256	316.716	213.437	455.858	236.681	228.445	141.064	101.721	110.901	692.271	503.671	830.31	194.546	239.624	153.704	438.205	698.128	298.912	172.05	230.37	380.016	436.037		PE O-18:1_18:1	249.33	#REF!	12	405.219	#REF!	13	62.5229	0.059676	0.118034	No		PE O-18:1_18:1	0.2495	-0.3495 to 0.7038	0.06227	13	0.411	0.697	No
	PE-O 18:1_18:2	1280.77	601.34		427.8	563.148	738.151	337.765	1078.58	369.064	473.285	361.808	150.21	222.302	1920.88	1134.14	2500.97	464.207	446.412	284.804	975.939	1690.68	778.727	431.75	600.63	793.31	984.266		PE O-18:1_18:2	550.352	#REF!	12	1000.52	#REF!	13	81.7958	0.044141	0.062594	No		PE O-18:1_18:2	0.1558	-0.4323 to 0.6509	0.02428	13	0.6112	0.8164	No
	PE-O 16:1_20:3	145.769	161.602		91.3309	131.229	98.5629	77.8825	116.977	71.7942	125.525	54.3168	55.5234	152.19	153.068	101.804	161.226	146.19	250.367	87.2988	115.164	187.908	62.3359	123.15	153.45	138.326	191.381		PE O-16:1_20:3	106.892	#REF!	12	143.975	#REF!	13	34.6919	0.044109	0.062594	No		PE O-16:1_20:3	0.08905	-0.4858 to 0.6101	0.00793	13	0.7724	0.8763	No
	PE-O 16:1_20:4	76.5057	60.1833		61.9745	65.7817	73.8776	73.5828	74.3906	71.9938	50.1216	43.746	49.0008	69.6677	196.562	88.7644	217.966	101.172	87.7632	14.3244	112.043	109.289	79.1731	74.475	81.87	110.427	115.187		PE O-16:1_20:4	64.2355	#REF!	12	106.847	#REF!	13	66.3369	0.012434	0.024824	No		PE O-16:1_20:4	-0.03874	-0.5774 to 0.5234	0.0015	13	0.9	0.9556	No
	PE-O 18:0_20:4	65.1515	62.772		11.5341	16.8837			52.7986			44.5164		106.899	147.223	0.339281	3.46387		42.9088	81.2926			23.6125		78.5682	26.657	4.33996		PE O-18:0_20:4	51.5078	#REF!	7	45.3784	#REF!	9	-11.9	0.536014	0.605823	No		PE O-18:0_20:4	-0.3059	-0.8062 to 0.4495	0.09358	9	0.4234	0.697	No
	PE-O 18:1_20:3	559.43	461.71		324.12	606.614	625.045	515.852	586.907	434.215	579.186	427.14	624.18	432.192	708.73	503.945	751.131	750.389	507.094	377.916	412.22	474.697	191.909	579.925	500.252	378.596	449.241		PE O-18:1_20:3	514.716	#REF!	12	506.619	#REF!	13	-1.5731	0.879491	0.66818	No		PE O-18:1_20:3	-0.418	-0.7876 to 0.1728	0.1747	13	0.1552	0.6044	No
	PE-O 16:1_22:4	370.644	219.604		164.442	232.377	287.778	194.386	328.426	174.409	249.191	183.972	170.969	157.053	477.962	160.509	335.24	218.458	159.363	227.647	324.941	261.487	161.992	199.842	226.309	232.993	204.848		PE O-16:1_22:4	227.771	#REF!	12	245.507	#REF!	13	7.78689	0.728339	0.804053	No		PE O-16:1_22:4	0.1024	-0.4754 to 0.6185	0.01049	13	0.7392	0.8503	No
	PE-O 18:1_20:4	288.2	330.646		313.585	437.186	475.38	451.696	310.963	413.884	467.342	429.737	579.788	371.534	288.473	229.08	413.916	497.243	429.722	344.266	374.128	192.465	167.219	447.815	430.394	296.102	329.561		PE O-18:1_20:4	405.828	#REF!	12	341.568	#REF!	13	-15.8343	0.10302	0.131541	No		PE O-18:1_20:4	-0.2631	-0.7110 to 0.3367	0.06922	13	0.3851	0.697	No
	PE-O 18:2_20:3	59.9153	29.5694		18.2079	24.5049	26.3277	19.8195	38.6984	15.0866	20.5807	23.631	9.56421	16.2628	110.19	82.9147	144.978	25.6562	30.2511	27.8071	82.9862	90.6802	63.4697	17.6426	29.4872	83.864	63.3503		PE O-18:2_20:3	25.1807	#REF!	12	65.6367	#REF!	13	160.663	0.00123	0.011852	No		PE O-18:2_20:3	0.3043	-0.2964 to 0.7325	0.09258	13	0.3121	0.6707	No
	PE-O 16:1_22:5	31.5171	34.339		29.1592	40.1406	32.5209	24.6372	32.0042	38.5079	33.939	21.6961	50.3255	30.6403	62.6052	17.3513	36.2174	59.0338	36.3096	33.8334	27.1527	51.2525	26.4441	41.0562	33.9971	32.7959	31.5707		PE O-16:1_22:5	33.2856	#REF!	12	37.6631	#REF!	13	13.1512	0.308376	0.318619	No		PE O-16:1_22:5	-0.2779	-0.7188 to 0.3225	0.07721	13	0.358	0.697	No
	PE-O 18:1_20:5	2.22401	3.3235		4.218	6.59546	2.35149	6.38544	2.63062	10.658	5.2106	4.89582	10.5719	11.5019	4.90955	1.63581	3.84112	15.7563	7.29057	1.09987	3.41527	3.26477	2.64918	8.39571	6.23	3.64754	3.91768		PE O-18:1_20:5	5.88056	#REF!	12	5.08103	#REF!	13	-13.5962	0.503319	0.582745	No		PE O-18:1_20:5	-0.5652	-0.8511 to -0.02062	0.3194	13	0.0441	0.3437	No
	PE-O 18:2_20:4	570.272	619.782		384.7	696.842	534.14	517.347	556.501	590.709	561.399	443.105	524.093	476.499	875.22	528.16	927.235	813.29	684.229	423.282	539.613	651.797	329.441	523.973	722.013	494.014	577.569		PE O-18:2_20:4	539.616	#REF!	12	622.295	#REF!	13	15.3219	0.147781	0.170408	No		PE O-18:2_20:4	-0.3038	-0.7322 to 0.2969	0.09229	13	0.3129	0.6707	No
	PE-O 16:1_22:6	165.653	172.965		102.402	152.057	181.333	132.027	160.533	214.014	118.459	65.9088	153.795	73.2569	146.964	75.0521	267.036	205.822	148.592	49.7904	62.3464	135.953	64.6654	131.325	201.93	138.815	119.6		PE O-16:1_22:6	141.034	#REF!	12	134.453	#REF!	13	-4.66587	0.765577	0.620401	No		PE O-16:1_22:6	-0.3877	-0.7735 to 0.2077	0.1503	13	0.1906	0.6507	No
	PE-O 18:1_22:4	753.838	605.995		412.557	712.451	630.517	602.72	903.334	585.93	701.178	490.314	693.423	558.149	1031.79	466.422	522.028	668.935	491.716	531.935	478.865	570.741	254.179	578.2	586.32	407.535	381.399		PE O-18:1_22:4	637.534	#REF!	12	536.159	#REF!	13	-15.9012	0.025666	0.060919	No		PE O-18:1_22:4	-0.3672	-0.7637 to 0.2304	0.1349	13	0.2171	0.6537	No
	PE-O 18:0_22:6	11.721	25.1851		12.3795	28.4485	22.6406	32.8084	10.0203	27.0979	26.3827	27.4078	81.8547	39.4594	15.7579	5.7697	7.74955	49.164	32.7154	22.5328	6.15337	4.23441	4.81223	29.0398	31.291	5.57972	9.83733		PE O-18:0_22:6	28.7838	#REF!	12	17.2798	#REF!	13	-39.9671	0.067833	0.123847	No		PE O-18:0_22:6	-0.5524	-0.8459 to -0.002020	0.3051	13	0.0503	0.3437	No
	PE-O 18:1_22:5	63.8051	106.725		92.8046	108.893	85.5518	125.203	74.2514	137.726	131.024	88.7837	279.485	143.602	81.3989	49.9872	61.8233	166.769	158.036	150.581	57.1788	54.8946	38.2656	130.959	141.875	56.6972	69.2956		PE O-18:1_22:5	119.821	#REF!	12	93.6739	#REF!	13	-21.8219	0.205087	0.314047	No		PE O-18:1_22:5	-0.3552	-0.7579 to 0.2434	0.1262	13	0.2337	0.6537	No
	PE-O 18:2_22:4	888.973	644.833		457.95	808.834	669.366	699.03	749.604	646.582	672.801	533.402	506.578	597.084	963.674	515.247	767.299	804.313	449.557	494.503	569.688	617.919	290.54	532.077	687.144	323.444	606.668		PE O-18:2_22:4	656.253	#REF!	12	586.313	#REF!	13	-10.6575	0.282099	0.298991	No		PE O-18:2_22:4	-0.3474	-0.7541 to 0.2517	0.1207	13	0.2447	0.6537	No
	PE-O 18:1_22:6	497.748	578.753		535.337	772.276	649.299	629.353	597.984	725.939	617.518	412.754	643.42	643.526	464.905	212.978	477.331	755.511	469.798	394.155	305.13	255.11	239.928	563.451	511.854	209.942	296.724		PE O-18:1_22:6	608.659	#REF!	12	396.678	#REF!	13	-34.8275	0.000723	0.002957	Yes		PE O-18:1_22:6	-0.5419	-0.8416 to 0.01290	0.2937	13	0.0557	0.3437	No
	PE-O 18:2_22:5	42.5329	33.2386		23.2806	24.0042	22.7079	22.9285	33.0425	21.6847	22.5816	20.428	15.2869	21.4061	72.9999	33.0242	68.2314	38.2694	26.215	24.7582	36.3379	91.5562	41.1142	25.2994	20.8556	36.5294	40.3594		PE O-18:2_22:5	25.2602	#REF!	12	42.7346	#REF!	13	69.1777	0.004505	0.021384	No		PE O-18:2_22:5	0.2242	-0.3729 to 0.6899	0.05025	13	0.4616	0.6999	No
	PE-O 18:2_22:6	376.208	274.795		264.646	275.459	281.086	210.939	418.178	306.337	262.724	187.68	252.632	195.565	450.682	354.882	530.191	274.794	242.499	184.396	274.905	351.461	189.249	188.625	278.22	205.098	364.095		PE O-18:2_22:6	275.521	#REF!	12	299.161	#REF!	13	8.5803	0.513616	0.449938	No		PE O-18:2_22:6	-0.02846	-0.5705 to 0.5308	0.00081	13	0.9265	0.9713	No
																														CON			HD
	Ester Linked PE Fatty Acids																													Mean	SEM	N	Mean	SEM	N	PD (%)	p	q	Discovery?
	PE 16:0	1519.43	1637.34		1319.08	1821.96	1722.94	1952.65	1712.98	1740.67	1768.1	1518.99	2341.02	1755.51	2192.26	2191.84	2426.06	2000.44	1928.25	1331.74	1379.5	1888.51	1085.32	1678.37	1841.04	1585.78	2204.23		16:0	1734.22	#REF!	12	1825.64	#REF!	13	5.2715	0.496108	0.443655	No		16:0	-0.305	-0.7328 to 0.2957	0.09303	13	0.3109	0.6707	No
	PE 16:1	117.217	141.622		86.4947	126.038	90.0139	128.384	109.703	122.467	124.96	99.4311	138.543	116.629	241.385	230.414	265.739	151.182	220.838	97.1994	135.604	173.087	140.219	139.111	172.439	241.433	219.58		16:1	116.792	#REF!	12	186.787	#REF!	13	59.9315	0.000402	0.002298	Yes		16:1	-0.1093	-0.6228 to 0.4700	0.01195	13	0.7222	0.8494	No
	PE 18:0	5801.54	7725.48		7344.17	9681.47	8813.36	9933.35	8134.52	10029.9	9490.93	8050.41	14193.6	9325.49	5285.86	3838.44	5119.75	9288.85	5863.27	5425.14	3622.38	3277.93	2209.06	7562.89	8435.02	3373.84	4475.24		18:0	9043.68	#REF!	12	5213.67	#REF!	13	-42.3502	0.000194	0.009201	Yes		18:0	-0.6344	-0.8783 to -0.1282	0.4024	13	0.0199	0.3437	No
	PE 18:1	4469.01	3886.02		2682.4	3584.45	3709.83	3698.95	4404.3	3379.63	3430.21	2831.48	3178.98	2910.02	6772.46	5681.04	7467.46	3957.63	4239.92	2578.96	3660.73	5630.88	2851.66	2880.61	3945.88	4423.19	5707.72		18:1	3513.77	#REF!	12	4599.86	#REF!	13	30.9093	0.030844	0.047285	No		18:1	-0.01017	-0.5580 to 0.5439	0.0001033	13	0.9737	0.9834	No
	PE 18:2	1418.06	791.319		574.38	704.762	856.071	495.097	1212.04	525.83	624.618	453.567	282.076	346.646	2089.59	1324.4	2667.83	667.518	639.552	454.909	1125.2	1822.75	901.303	520.783	735.873	931.01	1156.88		18:2	690.372	#REF!	12	1156.74	#REF!	13	67.5529	0.038547	0.058057	No		18:2	0.153	-0.4347 to 0.6492	0.0234	13	0.6178	0.8187	No
	PE 20:3	1033.36	913.562		716.05	1069.41	1068.04	864.149	994.086	890.083	1078.96	804.524	1126.22	929.458	1349.34	1046.19	1413.7	1334.43	1074.09	693.252	830.691	1040.74	494.191	1004.38	1081.96	885.842	1032.25		20:3	957.325	#REF!	12	1021.62	#REF!	13	6.71601	0.43531	0.397568	No		20:3	-0.3918	-0.7754 to 0.2030	0.1535	13	0.1855	0.6507	No
	PE 20:4	2683.86	3561.62		2540.12	3889.39	3559.18	4200.61	3147.06	3737.52	3974.17	3515.57	5216.68	3663.91	3345.17	2447.68	3276.03	4317.56	3690.66	2556.74	2233.23	2094.18	1378.74	4019.7	3881.86	2371.68	2888.23		20:4	3640.81	#REF!	12	2961.65	#REF!	13	-18.654	0.042169	0.062417	No		20:4	-0.5858	-0.8594 to -0.05135	0.3431	13	0.0354	0.3437	No
	PE 20:5	39.5018	28.4253		32.7935	45.2819	33.2855	38.4266	39.7924	42.7757	44.7131	27.6389	31.5324	39.6226	78.8341	26.2133	72.3778	59.1552	41.6087	14.2048	42.8805	46.5586	19.903	54.2911	51.7567	24.2796	40.9401		20:5	36.9825	#REF!	12	44.0772	#REF!	13	19.184	0.234066	0.251182	No		20:5	-0.3401	-0.7505 to 0.2595	0.1157	13	0.2556	0.6707	No
	PE 22:4	2992.2	2686.11		2116.07	3270.11	3143.71	2910.2	3319.82	2847.09	3374.03	2406.65	3749.01	2716.34	3381.32	1741.44	2422.07	3322.02	2184.48	2229.06	1925.69	1925.38	1039.95	2554.1	2859.93	1559.6	1849.66		22:4	2960.94	#REF!	12	2230.36	#REF!	13	-24.674	0.004283	0.010463	No		22:4	-0.5277	-0.8357 to 0.03284	0.2785	13	0.0638	0.3437	No
	PE 22:5	572.146	683.226		534.513	779.588	681.146	675.255	686.49	612.373	840.732	677.333	1305.21	678.15	772.843	488.362	586.676	839.886	629.93	942.15	418.613	533.293	364.223	791.823	857.299	479.253	504.609		22:5	727.18	#REF!	12	631.458	#REF!	13	-13.1634	0.247091	0.366544	No		22:5	-0.4332	-0.7945 to 0.1547	0.1876	13	0.1392	0.5764	No
	PE 22:6	4459.27	5589.49		5982.91	7362.88	6407.41	7182.57	6254.65	8057.34	6596.02	5401.73	9655.37	6959.71	3798.09	3131.42	4511.06	6672.47	4310.45	3496.24	2870.27	2864.64	1840.96	4947.7	5811	2319.81	3625.4		22:6	6659.11	#REF!	12	3861.5	#REF!	13	-42.0118	3.4e-05	0.000628	Yes		22:6	-0.6131	-0.8701 to -0.09376	0.3759	13	0.0259	0.3437	No
	PE FA Total	25105.6	27644.2		23929	32335.3	30085	32079.6	30015.4	31985.6	31347.4	25787.3	41218.3	29441.5	29307.1	22147.4	30228.8	32611.1	24823	19819.6	18244.8	21297.9	12325.5	26153.8	29674.1	18195.7	23704.7		PE FA Total	30081.2	#REF!	12	23733.4	#REF!	13	-21.1023	0.005802	0.013463	No		PE FA Total	-0.5632	-0.8503 to -0.01774	0.3172	13	0.045	0.3437	No
																														CON			HD
	Ether Linked PE Fatty Acids																													Mean	SEM	N	Mean	SEM	N	PD (%)	p	q	Discovery?
	PE-O 16:1	1210.55	860.066		554.689	856.737	928.256	620.51	1047.64	710.891	709.973	485.35	569.846	581.863	1790.91	753.269	2005.3	923.505	888.869	557.001	1128.79	1363.29	648.651	730.527	917.336	985.782	1008		O-16:1	761.364	#REF!	12	1053.94	#REF!	13	38.4281	0.044475	0.062594	No		O-16:1	0.1139	-0.4663 to 0.6256	0.01298	13	0.7109	0.8471	No
	PE-O 18:0	76.8725	87.9572		23.9136	45.3322	22.6406	32.8084	62.8189	27.0979	26.3827	71.9242	81.8547	146.358	162.981	6.10898	11.2134	49.164	75.6242	103.825	6.15337	4.23441	28.4247	29.0398	109.859	32.2367	14.1773		O-18:0	58.8301	#REF!	12	48.6956	#REF!	13	-17.2267	0.567517	0.492134	No		O-18:0	-0.3581	-0.7593 to 0.2403	0.1283	13	0.2295	0.6537	No
	PE-O 18:1	4404.61	3098.85		2317.2	3593.92	3720.37	3069.36	4292.6	3045.28	3338.04	2449.76	3173.98	2576.4	5566.02	3410.7	5949.48	3673.68	2911.18	2333.99	3266.02	4305	2117.4	3018.02	3164.26	2710.52	3178.84		O-18:1	3256.7	#REF!	12	3508.08	#REF!	13	7.71901	0.505394	0.4473	No		O-18:1	-0.0854	-0.6078 to 0.4886	0.007293	13	0.7815	0.8806	No
	PE-O 18:2	2079.87	1679.06		1220.83	1938.1	1630.21	1526.35	1899.52	1644.6	1613.6	1254.96	1358.32	1372.75	2750.35	1638.26	2657.76	2043.87	1515.8	1225.7	1630.16	2034.45	1021.2	1369.26	1831.2	1262.61	1809.9		O-18:2	1601.51	#REF!	12	1753.12	#REF!	13	9.46623	0.369888	0.360851	No		O-18:2	-0.1857	-0.6683 to 0.4069	0.03449	13	0.5435	0.7508	No
	Total PE	8801.21	11059.2		9979.83	13055.9	12007.5	13519.2	11494.5	13368	12943.8	10851.1	18110.3	12462.3	9654.28	8274.92	9887.19	13074.5	9781	7867.82	6177.26	6881.33	4301.38	10581.6	11947.5	6668.12	8935.59		Total PE	12304.4	#REF!	12	8771.73	#REF!	13	-28.7107	0.000969	0.011852	No		Total PE	-0.6504	-0.8844 to -0.1549	0.423	13	0.0161	0.3437	No
	Total PE-O	7771.9	5725.93		4116.63	6434.1	6301.48	5249.02	7302.57	5427.88	5688	4261.99	5184	4677.37	10270.3	5808.34	10623.8	6690.22	5391.47	4220.51	6031.12	7706.98	3815.67	5146.85	6022.65	4991.14	6010.92		Total PE-O	5678.41	#REF!	12	6363.84	#REF!	13	12.0708	0.311753	0.318619	No		Total PE-O	-0.079	-0.6037 to 0.4935	0.006241	13	0.7975	0.8806	No
	Total Combined PE	16573.1	16785.1		14096.5	19490	18309	18768.3	18797.1	18795.9	18631.8	15113.1	23294.3	17139.7	19924.6	14083.3	20510.9	19764.7	15172.5	12088.3	12208.4	14588.3	8117.05	15728.4	17970.1	11659.3	14946.5		Total Combined PE	17982.8	#REF!	12	15135.6	#REF!	13	-15.8331	0.030332	0.047285	No		Total Combined PE	-0.4738	-0.8126 to 0.1045	0.2245	13	0.1019	0.4562	No
																														CON			HD
	PS Species																													Mean	SEM	N	Mean	SEM	N	PD (%)	p	q	Discovery?
	PS (34:1) 16:0_18:1	107.924	97.5397		70.9455	231.59	146.336	202.642	88.5312	162.86	140.976	98.864	205.359	194.879	180.812	404.737	402.688	116.683	227.956	118.304	269.833	392.661	177.966	144.826	139.6	171.386	425.806		PS 16:0_18:1	145.704	#REF!	12	244.097	#REF!	13	67.5295	0.016029	0.028684	No		PS 16:0_18:1	0.3636	-0.2344 to 0.7619	0.1322	13	0.2221	0.6537	No
	PS (36:1) 18:0_18:1	5772.64	3484.38		2263.77	3465.17	3189.41	2364.25	4498.07	2250.45	2389.59	2192.77	837.25	1781.68	7037.37	3587.85	6301.87	2562.45	2422.87	2025.98	5820.98	7128.64	3137.96	2033.32	2825.24	2859.93	3959.11		PS 18:0_18:1	2874.12	#REF!	12	3977.2	#REF!	13	38.3797	0.104191	0.131541	No		PS 18:0_18:1	0.3271	-0.2731 to 0.7440	0.107	13	0.2752	0.6707	No
	PS (36:2) 18:0_18:2	31.4812	29.076		18.9652	58.0611	29.5203	19.1256	23.7437	22.8114	25.0945	16.0446	12.4562	14.6845	46.8365	27.3049	53.2721	23.5776	36.6238	26.2633	57.9605	54.908	33.1175	109.549	16.6926	32.7569	21.6167		PS 18:0_18:2	25.0887	#REF!	12	41.5754	#REF!	13	65.7135	0.025666	0.060919	No		PS 18:0_18:2	0.1063	-0.4724 to 0.6209	0.01129	13	0.7297	0.8494	No
	PS (36:2) 18:1_18:1	826.168	506.948		365.889	539.088	426.825	371.949	647.178	325.436	373.873	348.883	179.169	310.493	1072.95	765.305	1223.39	372.715	528.394	278.033	1000.72	1488.2	707.079	226.516	462.916	554.227	827.538		PS 18:1_18:1	435.158	#REF!	12	731.384	#REF!	13	68.073	0.0215	0.035669	No		PS 18:1_18:1	0.4099	-0.1823 to 0.7838	0.168	13	0.1642	0.6044	No
	PS (36:3) 16:0_20:3	15.2901	17.1349			16.1119	11.0517	3.1791		30.1818		16.912	13.0781	15.1048	21.8889	15.4492	20.8214	10.5447	17.3509	11.304	36.6349	33.4068	20.2821		13.7217	12.2756	24.2326		PS 16:0_20:3	15.3383	#REF!	9	19.8261	#REF!	12	29.2587	0.199098	0.219136	No		PS 16:0_20:3	0.5964	0.03422 to 0.8719	0.3557	12	0.0407	0.3437	No
	PS (36:4) 16:0_20:4	14.3206				15.0373	15.4741	11.2985		12.7521	35.616		28.4219	7.67742		25.5847	27.3304	12.7154	34.4649	18.144			15.9145	33.1232	15.6522		16.8837		PS 16:0_20:4	17.5747	#REF!	8	22.2015	#REF!	9	26.3259	0.299721	0.313793	No		PS 16:0_20:4	0.2307	-0.5119 to 0.7759	0.05321	9	0.5504	0.7508	No
	PS (38:3) 18:0_20:3	158.786	162.857		93.0818	144.037	113.81	96.2612	123.25	112.57	133.608	122.056	109.109	112.097	333.949	167.992	266.545	117.106	142.421	104.856	249.81	207.525	173.385	120.283	111.304	148.945	189.287		PS 18:0_20:3	123.46	#REF!	12	179.493	#REF!	13	45.3849	0.014562	0.027676	No		PS 18:0_20:3	0.2442	-0.3545 to 0.7009	0.05963	13	0.4214	0.697	No
	PS (38:4) 18:0_20:4	381.656	317.548		247.291	416.933	275.112	310.276	294.93	227.256	276.008	242.592	157.297	214.758	363.752	189.263	340.277	237.488	269.123	221.992	375.516	349.203	197.897	231.341	299.574	195.827	256.946		PS 18:0_20:4	280.138	#REF!	12	271.4	#REF!	13	-3.11926	0.756296	0.620401	No		PS 18:0_20:4	0.2996	-0.3011 to 0.7301	0.08978	13	0.3199	0.6707	No
	PS (38:5) 18:1_20:4	49.7405	41.3889		25.3909	46.1866	27.75	37.9478	46.4062	17.4793	24.84	28.696	13.8281	28.7823	58.7863	59.1525	47.7054	40.6585	42.8421	26.088	40.3095	62.822	43	43.7899	34.6957	34.4567	45.9457		PS 18:1_20:4	32.3697	#REF!	12	44.6348	#REF!	13	37.8906	0.012031	0.024593	No		PS 18:1_20:4	-0.1048	-0.6200 to 0.4735	0.01099	13	0.7333	0.8494	No
	PS (38:6) 16:0_22:6		15.3492		7.91818	32.2015	25.6466	37.6045	11.2266	32.5289	20.176	28.624	30.5391	37.121		30.7373	62.0536	28.9187	13.9474	23.672	33.5952	31.2373	17.5812	26.2174	19.7043	16.5591	46.0853		PS 16:0_22:6	25.3578	#REF!	11	29.1924	#REF!	12	15.1221	0.785949	0.847932	No		PS 16:0_22:6	0.2018	-0.4208 to 0.6952	0.04073	12	0.5294	0.7496	No
	PS (40:4) 18:0_22:4	661.779	691.008		516.673	794.366	675.853	616.209	614.188	610.777	707.488	532.68	769.602	627.911	572.769	297.898	402.911	677.374	553.746	556.552	498.897	435.339	244.385	680.812	586.617	267.394	410.581		PS 18:0_22:4	651.544	#REF!	12	475.79	#REF!	13	-26.975	0.001416	0.005251	Yes		PS 18:0_22:4	-0.3083	-0.7345 to 0.2923	0.09505	13	0.3054	0.6707	No
	PS (40:5) 18:0_22:5	261.985	265.008		181.036	365.381	246.578	281.067	325.984	143.736	328.568	282.256	342.289	253.097	285.744	146.5	133.545	270.325	262.044	514.28	227.278	165.915	126.179	358.877	355.626	139.346	108.736		PS 18:0_22:5	273.082	#REF!	12	238.03	#REF!	13	-12.8356	0.36921	0.360851	No		PS 18:0_22:5	-0.1343	-0.6381 to 0.4499	0.01805	13	0.6617	0.8386	No
	PS (40:6) 18:0_22:6	1671.36	2521.33		2065.39	3478.57	2581.09	3287.51	2217.08	3176.68	2961.52	2497.37	3541.62	3098.3	1466.59	872.051	1419.54	2826.77	2175.23	1659.69	1939.75	1039.27	843.12	2831.96	2253.58	923.984	1476.74		PS 18:0_22:6	2758.15	#REF!	12	1671.41	#REF!	13	-39.4012	0.000326	0.002298	Yes		PS 18:0_22:6	-0.3605	-0.7604 to 0.2377	0.1299	13	0.2263	0.6537	No
																														CON			HD
	Ester Linked PS Fatty Acids																													Mean	SEM	N	Mean	SEM	N	PD (%)	p	q	Discovery?
	PS 16:0	137.534	130.024		78.8636	294.94	198.509	254.724	99.7578	238.322	196.768	144.4	277.398	254.782	202.701	476.508	512.893	168.862	293.719	171.424	340.063	457.305	231.744	204.167	188.678	200.22	513.008		16:0	192.169	#REF!	12	304.715	#REF!	13	58.5664	0.018499	0.031762	No		16:0	0.3706	-0.2267 to 0.7653	0.1373	13	0.2126	0.6537	No
	PS 18:0	8939.69	7471.21		5386.21	8722.52	7111.37	6974.7	8097.24	6544.27	6821.88	5885.76	5769.63	6102.52	10107	5288.86	8917.96	6715.09	5862.05	5109.61	9170.18	9380.81	4756.04	6366.14	6448.64	4568.18	6423.01		18:0	6985.58	#REF!	12	6854.89	#REF!	13	-1.87089	0.835927	0.646526	No		18:0	0.185	-0.4075 to 0.6679	0.03423	13	0.5451	0.7508	No
	PS 18:1	7582.64	4637.21		3091.89	4821.12	4217.14	3348.74	5927.36	3081.66	3303.15	3018.09	1414.78	2626.32	9422.87	5582.35	9199.04	3465.22	3750.45	2726.43	8132.56	10560.5	4773.08	2674.97	3925.37	4174.23	6085.94		18:1	3922.51	#REF!	12	5728.69	#REF!	13	46.0467	0.056396	0.075649	No		18:1	0.3595	-0.2388 to 0.7600	0.1292	13	0.2276	0.6537	No
	PS 18:2	31.4812	29.076		18.9652	58.0611	29.5203	19.1256	23.7437	22.8114	25.0945	16.0446	12.4562	14.6845	46.8365	27.3049	53.2721	23.5776	36.6238	26.2633	57.9605	54.908	33.1175	109.549	16.6926	32.7569	21.6167		18:2	25.0887	#REF!	12	41.5754	#REF!	13	65.7135	0.025666	0.060919	No		18:2	0.1063	-0.4724 to 0.6209	0.01129	13	0.7297	0.8494	No
	PS 20:3	174.076	179.992		93.0818	160.149	124.862	99.4403	123.25	142.752	133.608	138.968	122.187	127.202	355.838	183.441	287.366	127.65	159.772	116.16	286.444	240.932	193.667	120.283	125.026	161.22	213.519		20:3	134.964	#REF!	12	197.794	#REF!	13	46.5529	0.013131	0.025621	No		20:3	0.3018	-0.2989 to 0.7312	0.09107	13	0.3163	0.6707	No
	PS 20:4	445.718	358.937		272.682	478.157	318.336	359.522	341.336	257.488	336.464	271.288	199.547	251.218	422.538	274	415.313	290.862	346.43	266.224	415.825	412.025	256.812	308.254	349.922	230.283	319.775		20:4	324.224	#REF!	12	331.405	#REF!	13	2.2147	0.81315	0.634627	No		20:4	0.2331	-0.3647 to 0.6949	0.05436	13	0.4433	0.698	No
	PS 22:4	661.779	691.008		516.673	794.366	675.853	616.209	614.188	610.777	707.488	532.68	769.602	627.911	572.769	297.898	402.911	677.374	553.746	556.552	498.897	435.339	244.385	680.812	586.617	267.394	410.581		22:4	651.544	#REF!	12	475.79	#REF!	13	-26.975	0.001416	0.005251	Yes		22:4	-0.3083	-0.7345 to 0.2923	0.09505	13	0.3054	0.6707	No
	PS 22:5	261.985	265.008		181.036	365.381	246.578	281.067	325.984	143.736	328.568	282.256	342.289	253.097	285.744	146.5	133.545	270.325	262.044	514.28	227.278	165.915	126.179	358.877	355.626	139.346	108.736		22:5	273.082	#REF!	12	238.03	#REF!	13	-12.8356	0.36921	0.360851	No		22:5	-0.1343	-0.6381 to 0.4499	0.01805	13	0.6617	0.8386	No
	PS 22:6	1671.36	2536.68		2073.31	3510.77	2606.73	3325.11	2228.3	3209.21	2981.7	2525.99	3572.16	3135.42	1466.59	902.788	1481.6	2855.69	2189.18	1683.36	1973.34	1070.51	860.701	2858.18	2273.29	940.543	1522.82		22:6	2781.4	#REF!	12	1698.35	#REF!	13	-38.9388	0.000365	0.002298	Yes		22:6	-0.3541	-0.7573 to 0.2446	0.1254	13	0.2352	0.6537	No
	Total PS Fatty Acid	19906.3	16299.1		11712.7	19205.5	15528.9	15278.6	17781.2	14251	14834.7	12815.5	12480	13393.2	22882.9	13179.6	21403.9	14594.7	13454	11170.3	21102.6	22778.3	11475.7	13681.2	14269.9	10714.2	15619		Total PS Fatty Acid	15290.6	#REF!	12	15871.2	#REF!	13	3.79769	0.695942	0.585234	No		Total PS Fatty Acid	0.2469	-0.3520 to 0.7023	0.06097	13	0.4161	0.697	No
	Total PS	9953.13	8149.57		5856.35	9602.73	7764.45	7639.32	8890.59	7125.51	7417.36	6407.74	6240.02	6696.58	11441.4	6589.82	10701.9	7297.33	6727.01	5585.15	10551.3	11389.1	5737.86	6840.62	7134.93	5357.09	7809.5		Total PS	7645.28	#REF!	12	7935.62	#REF!	13	3.79769	0.695942	0.585234	No		Total PS	0.2469	-0.3520 to 0.7023	0.06097	13	0.4161	0.697	No
																														CON			HD
	Totals																													Mean	SEM	N	Mean	SEM	N	PD (%)	p	q	Discovery?
	16:0 (Palmitic)	26160.8	33109.4	24404.6	39027.7	38119.5	40245	38868.4	1812.74	36710.5	32512	26927.2	34771.9	41471.9	29799.5	18787	26178.4	26759.6	27995.3	22320.4	26857.8	24617.2	18233.9	34627.8	27499.2	16963.8	23108.4		16:0 (Palmitic)	31.857	2.94348	13	24.9037	1.38358	13	-21.8267	0.008601	0.031407	No		16:0 (Palmitic)	-0.2363	-0.6966 to 0.3618	0.05584	13	0.437	0.698	No
	16:1 (Palmitoleic)	1050.12	1129.89	1275.02	748.257	967.303	803.045	1009.06	109.703	858.749	887.499	887.941	1023.74	878.079	1492.63	1378.56	1622.91	1028.8	1033.61	754.782	1384.75	1583.63	1312.75	922.366	1057.64	1470.08	1486.22		16:1 (Palmitoleic)	0.894492	0.0762438	13	1.27144	0.0772717	13	42.1411	0.00155	0.012262	No		16:1 (Palmitoleic)	0.26	-0.3397 to 0.7093	0.06758	13	0.391	0.697	No
	18:0 (Stearic)	28551	33276.2	9606.95	39557.5	40009	42156.4	38795.1	16231.8	39157.3	33052.1	27738.8	36818.6	41551.7	31146.7	15093.9	23643.3	28059.7	26522	22147.7	24883.6	19660.7	12844	35018.5	28867.5	13224.5	18865.6		18:0 (Stearic)	32.8079	2.78579	13	23.0752	1.92373	13	-29.6657	0.006075	0.024032	No		18:0 (Stearic)	-0.3518	-0.7562 to 0.2471	0.1238	13	0.2384	0.6537	No
	18:1 (Oleic)	28387.5	24793.3	23472.4	18618.7	25264.1	22346.5	23593.9	10331.7	20971.7	22344.7	18764.8	20181.7	19973.9	33724.5	24558.4	34361.7	21823.7	21255.5	15886.2	28501.7	35773.4	21606.2	18356	21972.7	21096.5	27366		18:1 (Oleic)	21.465	1.20629	13	25.0987	1.76321	13	16.9283	0.286858	0.399477	No		18:1 (Oleic)	0.2315	-0.3662 to 0.6940	0.05359	13	0.4467	0.698	No
	18:2 (Linoleic)	1710.43	1291.82	331.747	904.385	1122.81	1187.97	910.512	1235.78	935.186	1046.87	741.019	680.467	688.798	2427.81	1611.01	3040.88	1035.26	976.376	1078.47	1612.98	2311.48	1313.03	952.23	962.792	1219.75	1499.05		18:2 (Linoleic)	0.983676	0.0956937	13	1.54162	0.183733	13	56.7207	0.014829	0.027676	No		18:2 (Linoleic)	0.2515	-0.3477 to 0.7048	0.06324	13	0.4072	0.697	No
	18:3																												18:3												18:3
	20:3 (Eicosatrienoic)	1449.18	1346.18	234.097	1035.33	1462.95	1448.85	1229.9	1117.34	1288.67	1553.82	1219.19	1574.31	1366.61	1933.34	1443.52	1977.07	1724.87	1443.69	948.934	1427.64	1571.09	887.473	1309.04	1552.79	1244.26	1500.94		20:3 (Eicosatrienoic)	1.25588	0.0961783	13	1.45882	0.089302	13	16.1594	0.203542	0.314047	No		20:3 (Eicosatrienoic)	-0.2566	-0.7075 to 0.3429	0.06584	13	0.3974	0.697	No
	20:4 (Arachidonic)	4751.25	6028.23	1175.13	4600.67	6910.08	5864.86	7335.09	3488.39	6326.41	6969.19	5912.32	8587.65	6334.9	4989.52	3833.83	4811.85	6685.1	5440.5	4252.88	3993.52	3569.92	2562.37	6725.73	6189.24	3644.85	4417.31		20:4 (Arachidonic)	5.71417	0.522165	13	4.70128	0.352607	13	-17.7259	0.122817	0.150627	No		20:4 (Arachidonic)	-0.5797	-0.8570 to -0.04222	0.3361	13	0.0378	0.3437	No
	20:5	224.624	154.833	194.802	144.816	193.477	169.524	149.601	39.7924	158.239	178.913	122.521	81.7941	151.674	253.51	142.004	202.522	154.465	123.633	107.744	180.321	217.144	136.322	206.955	169.369	113.042	166.921		20:5	151.124	#REF!	13	167.227	#REF!	13	10.6558	0.383927	0.36252	No		20:5	-0.145	-0.6445 to 0.4412	0.02104	13	0.6364	0.83	No
	22:4 (Adrenic)	3907.77	3705.87	261.398	2905.29	4413.35	4164.6	3881.46	3934.01	3803.25	4484.1	3194.25	4999.12	3671.23	4002.32	2198.13	3065.18	4357.18	2940.42	3061.55	2536.95	2469.41	1452.12	3474.23	3511.58	1892.34	2501.76		22:4 (Adrenic)	3.64044	0.318599	13	2.88178	0.228892	13	-20.8396	0.014044	0.047619	No		22:4 (Adrenic)	-0.4961	-0.8223 to 0.07556	0.2461	13	0.0847	0.4008	No
	22:5 (Osbond)	834.13	948.234		715.549	1144.97	927.724	956.322	1012.47	756.109	1169.3	959.589	1647.5	931.247	1058.59	634.862	720.221	1110.21	891.974	1456.43	645.891	699.208	490.403	1150.7	1212.93	618.6	613.345		22:5 (Osbond)	0.923319	0.100535	13	0.869489	0.0825989	13	-5.83009	0.38969	0.513849	No		22:5 (Osbond)	-0.3277	-0.7443 to 0.2725	0.1074	13	0.2744	0.6707	No
	22:6 (Docosahexaenoic)	6950.28	9253.33	582.706	9280.75	12322.6	10029.4	11906.9	8482.96	12807	10747.5	8956.36	14771.5	11427.6	5811.21	4708.66	6744.4	10573.6	7126.7	5824.55	5587.18	4659.11	3191.97	8761.25	8938.2	3763.99	5913.25		22:6 (Docosahexaenoic)	9.80915	0.961615	13	6.27724	0.591579	13	-36.0063	0.001248	0.011852	No		22:6 (Docosahexaenoic)	-0.5401	-0.8409 to 0.01549	0.2917	13	0.0567	0.3437	No
	Total SAT	30261.4	34568	9938.7	40461.9	41131.8	43344.4	39705.7	17467.5	40092.5	34099	28479.8	37499	42240.5	33574.5	16704.9	26684.2	29094.9	27498.3	23226.2	26496.6	21972.2	14157.1	35970.7	29830.3	14444.3	20364.7		Total Saturated FA	33.7916	2.80367	13	24.6168	1.91985	13	-27.151	0.005072	0.021886	No		Total Saturated FA	-0.3285	-0.7447 to 0.2717	0.1079	13	0.2732	0.6707	No
	Total MUFA	28387.5	24793.3	23472.4	18618.7	25264.1	22346.5	23593.9	10331.7	20971.7	22344.7	18764.8	20181.7	19973.9	33724.5	24558.4	34361.7	21823.7	21255.5	15886.2	28501.7	35773.4	21606.2	18356	21972.7	21096.5	27366		Total Monounsaturated FA	21.465	1.20629	13	25.0987	1.76321	13	16.9283	0.286858	0.399477	No		Total Monounsaturated FA	0.2315	-0.3662 to 0.6940	0.05359	13	0.4467	0.698	No
	Total PUFA	18117.2	21436.7	2448.13	18682.4	26447.4	22605	25459.3	18075	25139.7	25102.8	20364.2	31661.9	23883.3	18048.5	12961	17521.2	24605.5	17966.9	15652.1	14371.5	13185.9	8720.66	21627.9	21574.1	11277.1	15113.5		Total Polyunsaturated FA	21.4941	1.91473	13	16.3558	1.24432	13	-23.9054	0.004215	0.021384	No		Total Polyunsaturated FA	-0.5539	-0.8465 to -0.004187	0.3068	13	0.0495	0.3437	No
	Total PHOSPHOLIPID	76766.1	80798	35859.2	77763	92843.4	88295.9	88758.8	45874.2	86203.9	81546.5	67608.8	89342.6	86097.7	85347.5	54224.3	78567.1	75524.1	66720.8	54764.5	69369.8	70931.5	44483.9	75954.6	73377	46817.8	62844.3		Total Phospholipid	76.7506	4.81797	13	66.0713	3.50675	13	-13.9143	0.016409	0.048682	No		Total Phospholipid	-0.26	-0.7094 to 0.3397	0.06759	13	0.391	0.697	No
																														CON			HD
																													Confirmation Analysis	Mean	SEM	N	Mean	SEM	N	PD (%)	p	q	Discovery?		Confirmation Analysis
	Ether Related 22:6 (PE)	1051.33	1051.7		914.765	1228.24	1134.36	1005.13	1186.71	1273.39	1025.08	693.751	1131.7	951.807	1078.31	648.682	1282.31	1285.29	893.604	650.873	648.535	746.76	498.654	912.44	1023.3	559.435	790.257		Ether Related 22:6 (PE)	1054	45.3476	12	847.573	71.9293	13	-19.5849	0.0989	0.051223	No		Ether Related 22:6 (PE)	-0.4777	-0.8143 to 0.09950	0.2282	13	0.0988	0.4546	No
	Ester Related 22:6 (PE)	3438.14	4564.67		5097.65	6158.86	5273.05	6204.81	5095.56	6812.93	5597.23	4729.48	8547.12	6023.97	2742.99	2531.17	3228.76	5430.83	3456.25	2860.47	2235.73	2137.18	1356.44	4035.26	4787.7	1760.38	2865.23		Ester Related 22:6 (PE)	5628.62	370.522	12	3032.95	323.373	13	-46.1155	0.0012	0.001261	Yes		Ester Related 22:6 (PE)	-0.6189	-0.8724 to -0.1030	0.383	13	0.0241	0.3437	No
																														CON			HD									Pearsons
		CON	CON	CON	CON	CON	CON	CON	CON	CON	CON	CON	CON	CON	HD	HD	HD	HD	HD	HD	HD	HD	HD	HD	HD	HD	HD			Mean	SEM	N	Mean	SEM	N	PD (%)	p	q	Discovery?			R	CI (95%)	R Squared	N	p	q	Discovery?
	LPC 16:0	34.9847	41.8333	53.1603	44.9909	76.4254	47.3276	53.3209	47.7578	47.7438	35.736	39.92	53.625	49.3548	34.2991	34.8475	32.1339	36.6341	30.5351	34.888	45.3016	40.5847	58.0513	31.4493	36.5217	31.7717	30.2558		LPC 16:0	48.1677	2.91855	13	36.7134	2.13294	13	-23.7802	0.001248	0.001891	Yes		LPC 16:0	0.1204	-0.4612 to 0.6296	0.01449	13	0.6952	0.8641	No
	LPC 16:1	2.20611	1.61111	2.38931	1.93636	3.0597	2.00862	2.6194	2.35938	1.77686	1.816	2.44	2.71875	1.91935	2.4188	2.51695	2.5625	2.27642	2.48246	1.68	3.27778	1.31356	4.4188	1.76812	1.81739	3.3622	2.77519		LPC 16:1	2.22007	0.117558	13	2.51309	0.229916	13	13.1985	0.272656	0.172114	No		LPC 16:1	0.1277	-0.4553 to 0.6341	0.0163	13	0.6777	0.8641	No
	LPC 18:0	15.3053	22.6429	24.6947	21.1727	35.6269	22.9655	28.6866	26.9922	24.8347	21.192	21.36	30.8594	28.3387	14.1111	9.27966	13.6875	15.6992	9.99123	13.776	14.8571	13.8051	11.3932	14.7609	17.287	8.71654	9.20155		LPC 18:0	24.9747	1.43706	13	12.8128	0.771973	13	-48.6971	<0.000001	3e-06	Yes		LPC 18:0	-0.2622	-0.7105 to 0.3376	0.06873	13	0.3869	0.8641	No
	LPC 18:1	36.3626	41.2341	58.7519	43.5773	69.6828	43.5819	53.3694	53.3242	48.7066	36.26	37.46	51.9492	50.8105	44.3632	32.1822	35.2634	32.8984	39.6535	30.948	38.3214	40.0636	61.312	26.4167	31.4739	35.4055	32.6085		LPC 18:1	48.0824	2.69857	13	36.9931	2.41192	13	-23.063	0.002232	0.002254	Yes		LPC 18:1	0.1211	-0.4606 to 0.6301	0.01468	13	0.6934	0.8641	No
	LPC 18:2	0.967557	1.54563	0.265267	0.452273	1.99067	1.05819	1.49067	0.357422	1.77479	1.31	0.926	1.81055			0.989407	1.27455	1.0874	1.45395	1.974	1.76786	0.565678	2.86111	2.10688	0.258696	1.73819	1.62597		LPC 18:2	1.16242	0.170102	12	1.47531	0.203759	12	26.917	0.251335	0.172114	No		LPC 18:2	0.2625	-0.3667 to 0.7269	0.06889	12	0.4098	0.8641	No
	LPC 20:4	5.42748	7.06349	3.68702	7.22727	14.694	8.37931	11.9776	9.375	7.53719	7.24	8.784	11.4141	10.7742	4.34188	4.76271	3.63393	5.35772	6.2807	6.656	6.68254	4.37288	5.52137	6.37681	4.86087	4.10236	5.17054		LPC 20:4	8.73697	0.812788	13	5.24002	0.281513	13	-40.0247	0.00103	0.001733	Yes		LPC 20:4	0.2254	-0.3718 to 0.6906	0.0508	13	0.4591	0.8641	No
	LPC 22:4	1.93893	2.10317	1.18321	1.60909	3.48507	1.55172	3.74627	2.01562	2.2314	1.84	3.336	5.58594	5.69355	1.50427	0	1.08929	2.08943	2.19298	3.448	2.56349	0	3.24786	0	0.669565	0.653543	2.37984		LPC 22:4	2.79385	0.411869	13	1.52602	0.338724	13	-45.3792	0.025987	0.026247	No		LPC 22:4	0.3309	-0.2691 to 0.7459	0.1095	13	0.2694	0.8641	No
	LPC 22:6	3.53817	4.44048	4.82061	5.78636	11.1754	5.96983	8.08582	6.23047	6.92149	3.564	4.964	7.12891	41.1653	2.80769	4.06356	3.59375	2.72764	3.36404	3.196	2.99603	7.66525	6.81624	2.1558	3.23043	1.60236	2.77132		LPC 22:6	8.75314	2.75996	13	3.61462	0.480082	13	-58.7048	0.000795	0.001891	Yes		LPC 22:6	0.1998	-0.3947 to 0.6763	0.0399	13	0.5129	0.8641	No
	LPE 16:0	37.4561	40.4821	7.3645	29.9523	44.3041	39.4634	46.0951	54.1777	27.4525	44.326	23.622	33.7949	18.5948	73.485	61.5233	60.5781	45.1524	35.6645	50.094	35.8631	33.2436	4.63034	17.7953	30.3543	36.1634	74.1376		LPE 16:0	34.3912	3.54624	13	42.9758	5.72894	13	24.9616	0.217249	0.172114	No		LPE 16:0	0.01278	-0.5420 to 0.5598	0.0001632	13	0.967	0.9767	No
	LPE 16:1	13.2366	11.0635			29.0373		13.0075	5.41406	7.95041		9.84	6.67188	8.37097	33.8974	17.161	30.5804	9.43089	6.38596	11.472	14.4048	12.1695	8.04274			6.45669	22.7752		LPE 16:1	11.6214	2.3523	9	15.707	2.87134	11	35.156	0.331162	0.200684	No		LPE 16:1	-0.1621	-0.6945 to 0.4849	0.02628	11	0.6339	0.8641	No
	LPE 18:0	60.8416	104.669	47.0553	98.5659	131.091	147.235	117.793	138.971	139.878	119.082	103.002	150.018	120.518	64.5321	59.7479	68.5915	116.449	72.7039	91.45	52.3036	37.4174	40.5919	54.5815	111.941	54.1673	41.6686		LPE 18:0	113.748	8.70553	13	66.6266	7.11795	13	-41.4259	0.000348	0.000878	Yes		LPE 18:0	-0.5077	-0.8273 to 0.06008	0.2578	13	0.0765	0.8641	No
	LPE 18:1	354.706	314.567	109.546	39.4682	278.16	68.375	225.787	646.496	104.963	221.052	271.268	118.066	151.456	748.987	497.606	718.237	240.98	108.013	214.724	247.56	229.191	76.406	45.5688	203.952	170.453	488.647		LPE 18:1	223.378	44.6489	13	306.948	64.3824	13	37.412	0.511438	0.258276	No		LPE 18:1	-0.0659	-0.5953 to 0.5034	0.004343	13	0.8306	0.8948	No
	LPE 22:5	27.7634	30.8175	0	0	17.8507	0	24.2388	17.8203	9.19008	30.944	19.68	41.2109	29.8145	26.9145	11.1356	15.1696	14.0732	4.87719	46.4	6.19841	12.8136	3.94872	0	13.1913	11.189	23.1628		LPE 22:5	19.1792	3.73722	13	14.5441	3.35631	13	-24.1673	0.269241	0.200684	No		LPE 22:5	0.1749	-0.4162 to 0.6621	0.0306	13	0.5676	0.8641	No
	LPE 22:6	92.0534	222.349	25.9466	56.3636	221.791	69.3362	271.679	233.859	122.603	189.792	227.136	306.398	243.944	135.085	91.4831	92.6786	172.805	60.8596	200.496	77.5714	32.4322	28.6838	46.587	139.878	46.2441	133.047		LPE 22:6	175.635	25.2265	13	96.7578	15.3447	13	-44.9097	0.014745	0.018616	No		LPE 22:6	-0.2391	-0.6981 to 0.3592	0.05715	13	0.4315	0.8641	No
	Total Lyso PC	100.731	122.474	148.952	126.752	216.14	132.843	163.297	148.412	141.527	108.958	119.19	165.092	188.056	103.846	88.6419	93.2388	98.7703	95.9539	96.566	115.768	108.371	153.622	85.0344	96.1196	87.3524	86.7888		Total LPC	144.802	8.989	13	100.775	5.05032	13	-30.405	0.0001	0.0001	Yes		Total LPC	-0.1267	-0.4561 to 0.6335	0.01606	13	0.68	0.8641	No
	Total Lyso PE	586.057	723.948	189.912	224.35	722.235	324.409	698.601	1096.74	412.037	605.196	654.548	656.16	572.698	1082.9	738.657	985.835	598.89	288.504	614.636	433.901	357.267	162.303	164.533	499.317	324.673	783.438		Total LPE	574.376	67.2682	13	541.143	81.6814	13	-5.786	0.7563	0.3819	No		Total LPE	-0.09861	-0.6161 to 0.4784	0.009724	13	0.7486	0.8641	No

## Sheet: Caudate
	caudate	caudate	caudate	caudate	caudate	caudate	caudate	caudate	caudate	caudate	caudate	caudate	caudate	caudate	caudate	caudate	caudate	caudate	caudate	caudate	caudate	caudate	caudate	caudate	caudate	caudate
pmol	CON	CON	CON	CON	CON	CON	CON	CON	CON	CON	CON	CON	CON	HD	HD	HD	HD	HD	HD	HD	HD	HD	HD	HD	HD	HD				CON			HD								Pearson's Correlation to CAG Repeat (HD Only)
PC Species																													PC Ester Species	Mean	SEM	N	Mean	SEM	N	PD (%)	p	q	Discovery?		R	95% Confidence Intervals	R squared	N	p	q	Discovery?
PC 16:0_16:0	1188.32	2064.32	1509.51	2425.74	2574.29	2830.93	2821.18	2348	1046.54	3289.86	2806.26	3213.17	2517.62	2265.84	949.477	1923.6	3129.55	1861.65	2497.82	1728.97	1977.57	1487.58	2351.7	2068.63		1559.03			PC 16:0_16:0	2356.59	#REF!	13	1983.45	#REF!	12	24.3061	0.158484	0.57969	No		-0.2405	-0.7156 to 0.3868	0.05785	12	0.4514	0.7937	No
PC 16:0_16:1	559.136	339.752	672.955	321.542	355.008	412.101	452.381	351.09	303.393	471.742	435.029	437.983	409.432	556.395	204.243	501.748	509.853	429.303	438.033	684.649	425.312	413.919	418.234	340.85		378.148			PC 16:0_16:1	424.734	#REF!	13	441.724	#REF!	12	24.527	0.70533	0.859773	No		0.4114	-0.2127 to 0.7971	0.1692	12	0.184	0.5951	No
PC 16:0_18:0	81.9545	533.504	147.33	721.981	741.774	856.882	894.885	696.508	146.248	1043.87	840.891	911.148	799.24	540.479	189.308	280.928	923.477	353.963	653.992	306.081	405.464	340.862	641.218	559.876		305.922			PC 16:0_18:0	647.401	#REF!	13	458.464	#REF!	12	15.5444	0.094499	0.57969	No		-0.454	-0.8154 to 0.1622	0.2061	12	0.1382	0.5336	No
PC 16:0_18:1	6107.93	6546.08	11199.7	7032.82	8434.24	8462.12	8915.82	6586.55	4440.89	9748.49	9459.92	8757.51	7530.8	8886.37	4460.18	6949.31	9374.23	7089.54	7862.42	10337.3	8316.96	6901.97	7595.56	8227.08		7615.31			PC 16:0_18:1	7940.22	#REF!	13	7801.35	#REF!	12	24.4786	0.833899	0.93874	No		0.204	-0.4189 to 0.6964	0.04162	12	0.5248	0.8481	No
PC 16:1_18:0	67.796	69.9569	89.9656	75.1209	55.7434	88.8861	83.2825	62.1481	50.2394	97.2365	90.1652	99.96	76.4628	78.7117	11.6808	95.7035	95.9187	65.6872	80.55	171.651	85.2768	76.3049	85.8822	78.7841		59.2434			PC 16:1_18:0	77.4587	#REF!	13	82.1162	#REF!	12	25.4449	0.810042	0.877643	No		0.45	-0.1671 to 0.8137	0.2025	12	0.1421	0.5336	No
PC 16:0_18:2	68.4785	165.175	110.352	125.103	134.284	202.6	169.58	131.489	68.509	204.068	159.911	212.875	144.669	151.512	78.717	77.1367	216.018	123.796	377.081	171.561	157.182	157.141	186.946	154.306		138.476			PC 16:0_18:2	145.93	#REF!	13	165.823	#REF!	12	49.3183	0.649511	0.789884	No		0.1891	-0.4317 to 0.6883	0.03575	12	0.5562	0.8557	No
PC 16:1_18:1	211.14	122.468	262.363	133.121	125.528	121.963	186.668	127.822	117.876	157.629	176.205	136.143	138.003	197.042	128.993	206.143	190.744	150.259	117.026	283.007	182.514	214.25	156.949	177.234		161.274			PC 16:1_18:1	155.148	#REF!	13	180.453	#REF!	12	38.2174	0.109548	0.34808	No		0.2565	-0.3722 to 0.7239	0.0658	12	0.4209	0.7937	No
PC 16:0_18:3	17.4818	15.8175		15.972	24.8346	18.417	24.9964	26.9836	9.31674	17.6465	15.9083	26.5717	15.5571	29.2857		19.8018	28.7982	17.0008	31.4024	20.1652		28.1341	40.0602	19.1475		8.4634			PC 16:0_18:3	19.1253	#REF!	12	24.2259	#REF!	10	85.1127	0.138579	0.57969	No		-0.3309	-0.7949 to 0.3773	0.1095	10	0.3503	0.7862	No
PC 18:0_18:1	1613.91	1712.87	4141.08	2104.94	2218.32	2540.77	2772.85	1954.16	1064.22	2967.12	2814.61	2697.37	2468.97	2008.78	1004.82	1692.39	2785.19	1504.28	2105.92	3860.57	1910.85	1703.68	2087.65	2002.12		1847.39			PC 18:0_18:1	2390.09	#REF!	13	2042.8	#REF!	12	12.808	0.136614	0.34808	No		0.2982	-0.3326 to 0.7447	0.08892	12	0.3465	0.7862	No
PC 18:0_18:2	30.0674	46.3099	81.7383	46.9852	62.6657	92.2922	67.2989	50.4051	35.2673	110.603	95.1024	88.8659	91.5194	28.5158	3.48848	21.6988	68.9963	31.995	127.272	106.711	36.9992	60.6278	58.4585	61.0016		39.2248			PC 18:0_18:2	69.1631	#REF!	13	53.7491	#REF!	12	-24.6102	0.230813	0.591099	No		0.3568	-0.2730 to 0.7725	0.1273	12	0.2549	0.6588	No
PC 18:1_18:1	664.996	471.613	1545.99	596.893	613.417	637.725	774.436	530.603	367.622	736.079	789.722	629.734	592.969	552.829	323.941	425.112	686.976	511.198	444.563	1199.32	475.492	509.876	467.921	494.759		501.072			PC 18:1_18:1	688.6	#REF!	13	549.421	#REF!	12	15.8537	0.025666	0.228147	No		0.3762	-0.2522 to 0.7814	0.1415	12	0.2281	0.6355	No
PC 16:0_20:3	78.2095	113.754	71.2589	90.2065	112.192	109.031	130.45	90.3551	55.8158	178.493	138.215	152.974	103.941	88.1608	6.62794	136.468	143.575	115.76	153.276	91.7515	95.6277	59.4679	117.396	103.044		71.1832			PC 16:0_20:3	109.607	#REF!	13	98.5282	#REF!	12	38.1316	0.469483	0.701249	No		0.1293	-0.4802 to 0.6546	0.01673	12	0.6887	0.8557	No
PC 18:1_18:2	37.1723	33.5951	64.8125	42.4664	24.575	56.9435	59.8424	43.4892	36.9876	60.3784	63.5291	44.2778	60.6994	27.9064	59.9795		54.6454	41.4969	122.939	62.654	50.0866	51.7273	42.185	33.6459		53.0278			PC 18:1_18:2	48.3668	#REF!	13	54.5721	#REF!	11	-9.97374	0.999999	0.999999	No		0.4934	-0.1513 to 0.8436	0.2434	11	0.123	0.5336	No
PC 16:0_20:4	355.327	712.085	351.848	751.084	828.165	869.445	842.628	689.992	356.24	1117.3	867.139	954.67	693.64	781.748	393.561	615.784	947.083	653.404	862.687	492.766	596.83	470.886	840.032	711.414		509.891			PC 16:0_20:4	722.274	#REF!	13	656.34	#REF!	12	36.5381	0.437572	0.682419	No		-0.3526	-0.7706 to 0.2774	0.1243	12	0.2609	0.6588	No
PC 16:0_20:5	5.54106	4.35129	28	15.9585	16.0762	26.9266	19.5052	25.2583	25.9231	7.77773	26.2403	6.45562	27.0027	14.1097	12.5106	26.6327	41.662	23.9033		24.6509	35.3214	7.88193	14.8258	25.5899		17.818			PC 16:0_20:5	18.0782	#REF!	13	22.2642	#REF!	11	54.2882	0.30727	0.591099	No		0.08851	-0.5400 to 0.6537	0.007834	11	0.7958	0.9075	No
PC 16:1_20:4	16.6589	28.7185		15.5462	13.6757	4.2163	12.4683	7.19256		52.6238	15.475	37.9096	3.62129	37.5205	10.0315	4.30427	10.6224	10.0875	25.4132	6.35806		26.6872	27.6339	12.0827		7.59609			PC 16:1_20:4	18.9187	#REF!	11	16.2125	#REF!	11	193.332	0.636528	0.794163	No		-0.2482	-0.7382 to 0.4132	0.06162	11	0.4617	0.7937	No
PC 18:0_20:3	46.2273	63.7442	60.1429	57.0093	70.5263	65.3613	102.991	57.623	51	131.856	113.204	117.113	95.048	100.286	49.271	81.1532	97.4771	76.9725	91.7686	88.6757	81.0982	62.7398	75.4032	81.7522		85.0156			PC 18:0_20:3	79.3728	#REF!	13	80.9677	#REF!	12	2.55562	0.860635	0.93874	No		0.1103	-0.4950 to 0.6434	0.01216	12	0.733	0.8591	No
PC 16:0_22:4	52.0155	86.3789	81.202	88.693	116.074	125.45	116.996	102.637	53.4726	187.373	137.765	155.825	138.928	84.3454	13.8	53.9253	118.956	133.276	148.031	78.7193	71.4659	49.0347	112.134	96.7158		98.5478			PC 16:0_22:4	110.985	#REF!	13	88.2459	#REF!	12	-14.3756	0.155015	0.57969	No		0.07854	-0.5187 to 0.6243	0.006169	12	0.8083	0.9134	No
PC 18:0_20:4	265.158	721.029	280.906	807.968	908.235	986.691	926.108	724.557	306.939	1296.1	950.116	1045.91	764.996	704.993	342.146	618.389	986.304	492.339	855.283	419.481	562.335	389.239	855.191	746.775		459.324			PC 18:0_20:4	768.055	#REF!	13	619.317	#REF!	12	28.9294	0.176289	0.57969	No		-0.4083	-0.7957 to 0.2163	0.1667	12	0.1876	0.5951	No
PC 18:1_20:3	19.8176	34.1969	132.535	20.5351	34.5413	49.3382	36.9308	35.6017	43.9049	51.2158	30.8855	36.726	29.7409	37.1493	10.8016	26.2891	47.8683	33.055	24.4298	89.178	30.726	21.5634	36.7071	24.6952		34.3159			PC 18:1_20:3	42.7669	#REF!	13	34.7316	#REF!	12	60.9511	0.294537	0.531863	No		0.3863	-0.2410 to 0.7860	0.1492	12	0.2149	0.6237	No
PC 16:0_22:5	2.52421	19.7919	3.02473	22.27	47.5207	49.1662	1.04514	38.7521	28.6017	29.98	31.6832	44.8103	30.4554	47.606	21.5329	27.5283	27.3635	25.8583	75.1069	19.0642	68.6483	18.7788	47.467	34.4468		41.7848			PC 16:0_22:5	26.8943	#REF!	13	37.9322	#REF!	12	-10.1524	0.135976	0.57969	No		0.2501	-0.3781 to 0.7206	0.06254	12	0.4331	0.7937	No
PC 18:0_20:5	89.2094	62.2312	136.619	65.1604	78.9461	77.8308	85.1343	48.2401	51.8048	84.4242	88.8741	82.4136	81.4195	37.7109	17.0672	62.0785	48.4572	42.9587	31.4674	121.394	53.0201	64.3012	41.8125	49.6582		60.2871			PC 18:0_20:5	79.4082	#REF!	13	52.5177	#REF!	12	-40.4845	0.001945	0.057882	No		0.5322	-0.06003 to 0.8473	0.2832	12	0.0749	0.5259	No
PC 18:1_20:4	53.1482	152.279	57.3299	139.994	137.902	141.016	214.732	140.868	43.4739	250.972	193.742	203.298	131.693	144.481	104.923	86.2131	215.757	148.954	130.202	64.1454	76.9992	102.904	179.583	126.93		96.3891			PC 18:1_20:4	143.111	#REF!	13	123.124	#REF!	12	63.8334	0.368527	0.630359	No		-0.6781	-0.9013 to -0.1706	0.4598	12	0.0154	0.5259	No
PC 16:0_22:6	63.8389	309.198	119.272	430.982	492.107	491.876	503.778	473.977	162.097	588.137	515.62	599.88	478.587	467.836	176.093	250.508	594.637	273.718	410.007	180.108	348.18	268.536	405.154	423.78		318.64			PC 16:0_22:6	402.258	#REF!	13	343.1	#REF!	12	24.2483	0.344347	0.623625	No		-0.5397	-0.8503 to 0.04950	0.2913	12	0.0701	0.5259	No
PC 18:1_20:5	37.8213	33.9687	124.691	20.5066	24.8776	44.3278	19.7118	42.8094	15.4646	22.0208	51.1061	19.4065			11.5115	40.8589	2.75616	20.3125	0.259389	73.9491	15.3732	8.55383	16.3253	11.228		37.7809			PC 18:1_20:5	38.0594	#REF!	12	21.719	#REF!	11	-42.934	0.0268	0.228147	No		0.5758	-0.03676 to 0.8738	0.3316	11	0.0638	0.5259	No
PC 18:2_20:4	1.03976	1.74012	0.358091	1.4174		18.124	2.41249		0.960136	8.13047	3.8938		2.55654	1.70198	7.23669	1.08362	2.37745	1.70375	6.5928	3.87048			4.07689	6.12434		1.44643			PC 18:2_20:4	4.06328	#REF!	10	3.62144	#REF!	10	-7.00486	0.515935	0.728956	No		-0.1279	-0.7011 to 0.5457	0.01636	10	0.7247	0.8591	No
PC 16:1_22:6			21.5536	18.7944	30.6917	35.5546	35.9558	28.6393	20.265	28.1894	29.4672	37.4348	20.128	30.1429		27	27.5138	26.1284	24.5455	26.8559	32.7589	22.4634	35.2097	27.2832					PC 16:1_22:6	27.8794	#REF!	11	27.9902	#REF!	10	36.694	0.963276	0.979217	No		-0.176	-0.7253 to 0.5102	0.03097	10	0.6267	0.8557	No
PC 18:0_22:4	41.1636	124.837	81.1786	149.056	163.526	196.126	139.646	141.779	60.2906	232.902	141.562	234.47	142.68	129.202	63.5514	104.757	209.743	110.45	159.058	72.2973	103.286	83.5285	143.097	138.531		96.8594			PC 18:0_22:4	142.247	#REF!	13	117.863	#REF!	12	47.0025	0.237655	0.591099	No		-0.4452	-0.8117 to 0.1728	0.1982	12	0.1469	0.5336	No
PC 18:0_22:5	44.9545	62.6357	72	63.4206	86.218	92.1008	83.0354	74.4754	33.5641	103.061	93.0219	111.852	80.56	53.9328		47.5315	81.6422	63.1468	87.4215	53.8919	62.0446	45.2846	81.1532	61.4779		52.4375			PC 18:0_22:5	76.9922	#REF!	13	62.724	#REF!	11	1.34335	0.071891	0.57969	No		-0.1978	-0.7131 to 0.4562	0.03913	11	0.5598	0.8557	No
PC 18:0_22:6	48.5183	225.53	115.808	318.4	368.905	347.479	395.238	366.874	113.504	385.486	381.172	417.1	311.006	275.352	130.103	156.481	379.455	151.208	252.172	123.374	258.93	158.984	336.012	267.119		215.453			PC 18:0_22:6	291.925	#REF!	13	225.387	#REF!	12	22.0088	0.128181	0.57969	No		-0.5235	-0.8439 to 0.07206	0.274	12	0.0807	0.5259	No
PC 18:1_22:5	24.5181	4.92711	63.1565	8.98356	19.6062	38.1179	12.1072	10.8964		20.0063	28.1784	34.2393	17.13	9.19452		9.67259	22.5452	16.9387	3.42323	24.7791	6.05253	8.43862	21.2215	17.0673					PC 18:1_22:5	23.4889	#REF!	12	13.9333	#REF!	10	31.6125	0.122911	0.34808	No		-0.2643	-0.7664 to 0.4383	0.06985	10	0.4606	0.7937	No
PC 18:1_22:6	43.225	90.5097	73.8996	158.848	165.502	176.712	186.423	164.809	55.4252	172.945	192.21	177.65	161.702	123.477	52.5304	72.0878	141.429	98.2454	85.9897	69.7995	99.7835	72.8598	140.74	134.582		113.561			PC 18:1_22:6	139.989	#REF!	13	100.424	#REF!	12	-12.5373	0.032799	0.350559	No		-0.5498	-0.8542 to 0.03515	0.3023	12	0.064	0.5259	No
PC 18:2_22:6
																														CON			HD
Ether PC Species																													PC Ether Species	Mean	SEM	N	Mean	SEM	N	PD (%)	p	q	Discovery?		R	95% Confidence Intervals	R squared	N	p	q	Discovery?
PC-O 16:0_16:0	77.9818	87.6822	86.8571	97.514	95.8571	95.958	102.274	76.4672	54.7436	113.962	87.8686	131.974	105.528	112.571	62.9626	85.2973	127.734	69.7431	79.1901	128.018	83.4375	86.0813	89.3306	103.664		69.8359			PC O-16:0_16:0	93.436	#REF!	13	91.4888	#REF!	12	21.0427	0.814946	0.93874	No		-0.1698	-0.6777 to 0.4477	0.02885	12	0.5977	0.8557	No
PC-O 16:1_16:0	39.2909	22.5969	75.6607	25.5047	30.2556	34.2269	36.5841	25.3115	15.9487	31.2348	31.4745	31.1739	26.136	44.2857	20.5234	44.4505	41.1376	28.2844	35.4628	76.2252	43.1964	38.4959	32.2016	33.3451		24.4687			PC O-16:1_16:0	32.723	#REF!	13	38.5065	#REF!	12	57.3983	0.109548	0.34808	No		0.4695	-0.1430 to 0.8219	0.2204	12	0.1236	0.5336	No
PC-O 18:1_16:0	366.584	154.994	1141.59	207.722	251.889	265.96	248.542	211.764	146.541	306.297	314.951	248.976	274.418	259.212	147.04	281.291	267.167	196.608	191.804	649.903	258.404	251.465	196.913	249.692		232.744			PC O-18:1_16:0	318.479	#REF!	13	265.187	#REF!	12	-2.64216	0.538245	0.728956	No		0.4855	-0.1225 to 0.8285	0.2357	12	0.1096	0.5259	No
PC-O 18:0_18:2
PC-O 16:0_20:4	26.3909	23.7364	37.4732	22.215	20.8947	23.6555	30.0354	21.4754	15.2393	27.6818	48.1314	28.9391	19.184	43.4622		29.2523	32.6055	27.156	35.3884	39.4775		28.7561	29.7177	27.8319		19.5312			PC O-16:0_20:4	26.5425	#REF!	13	31.3179	#REF!	10	69.962	0.076857	0.34808	No		0.08219	-0.5773 to 0.6768	0.006755	10	0.8214	0.9199	No
PC-O 16:1_20:4	8.21818	5.73643	15.7768	10	12.0075	13.0756	9.24779	7.41803	4.32479	15.4318		8.2	11.296	20.605		12.7658	15.6972	14.2661	20.7934	16.4955	12.9821	13.9187	8.43548	9.99115		11.0625			PC O-16:1_20:4	10.0611	#REF!	12	14.2739	#REF!	11	38.9629	0.014736	0.223246	No		0.2636	-0.3995 to 0.7456	0.06946	11	0.4336	0.7937	No
PC-O 18:0_20:4	35.7727	28.062	38.9375	29.9439	41.6842	37.9496	44.531	33.1475	21.547	49.8333	40.7518	45.4261	40.368	46.7143	19.243	32.4144	52.0642		41.1074	42.3694	38.3036	26.8374	46.2984	38.5221		23.6094			PC O-18:0_20:4	37.535	#REF!	13	37.044	#REF!	11	28.974	0.89839	0.943309	No		-0.143	-0.6842 to 0.4997	0.02046	11	0.6748	0.8557	No
PC-O 18:1_20:4		24.7132		26.1682	38.2406	36.4034	31.5929	25.5082	23.3932	52.8636	36.1241	34.4261	31.664	45.0084	20.4486	39.4685	41.156	34.0367	42.1901	36.9279	41.8214	21.5366	40.4516	32.6283		28.5781			PC O-18:1_20:4	32.827	#REF!	11	35.3544	#REF!	12	29.9771	0.260448	0.515208	No		0.1437	-0.4688 to 0.6629	0.02066	12	0.6558	0.8557	No
																														CON			HD
Ester Linked PC Fatty Acids																													Ester Linked PC Derived Fatty Acids	Mean	SEM	N	Mean	SEM	N	PD (%)	p	q	Discovery?		R	95% Confidence Intervals	R squared	N	p	q	Discovery?
PC 16:0	10252.9	13239.8	17108.1	14798.8	16828.8	17682	18101.8	14223.1	7960.82	20626.1	18675.1	19099.2	15813.6	16595.6	7686.05	13198	19620.8	13257.5	16314.1	16718.9	14861.2	12067.8	15440.9	15220.2		12949.3			16:0	15723.9	#REF!	13	14494.2	#REF!	12	24.0757	0.361916	0.6292	No		-0.01788	-0.5858 to 0.5618	0.0003196	12	0.956	0.9895	No
PC 16:1	854.731	560.895	1046.84	564.124	580.647	662.721	770.755	576.893	491.773	807.421	746.342	749.43	647.647	899.812	354.949	834.898	834.652	681.465	685.568	1172.52	725.862	753.624	723.909	636.233		606.262			16:1	696.94	#REF!	13	742.48	#REF!	12	28.8745	0.523867	0.720772	No		0.3714	-0.2573 to 0.7792	0.138	12	0.2345	0.6397	No
PC 18:0	2328.96	3622.65	5206.77	4410.05	4754.86	5344.42	5550.47	4176.77	1913.08	6452.66	5608.71	5806.21	4911.9	3957.96	1811.44	3161.11	5676.66	2893	4444.9	5324.13	3559.3	2985.55	4405.87	4047.09		3221.16			18:0	4622.12	#REF!	13	3790.68	#REF!	12	15.5696	0.100154	0.57969	No		0.0132	-0.5650 to 0.5827	0.0001742	12	0.9675	0.9895	No
PC 18:1	9478.68	9674.12	19211.6	10856	12411.9	12906.8	13954	10168.2	6553.49	14922.9	14589.8	13366.1	11724.7	12540.1	6481.63	9933.18	14209.1	10125.5	11341.7	17264	11640.3	10105.7	11212.8	11744.1		10961.2			18:1	12293.7	#REF!	13	11463.3	#REF!	12	21.19	0.477198	0.702874	No		0.2596	-0.3694 to 0.7254	0.06737	12	0.4153	0.7937	No
PC 18:2	136.758	246.821	257.26	215.973	221.524	369.96	299.133	225.383	141.724	383.179	322.437	346.018	299.445	209.636	149.422	99.9191	342.037	198.992	633.885	344.797	244.268	269.496	291.666	255.078		232.175			18:2	266.586	#REF!	13	272.614	#REF!	12	14.2237	0.649511	0.789884	No		0.2692	-0.3604 to 0.7303	0.07248	12	0.3974	0.7937	No
PC 18:3	17.4818	15.8175		15.972	24.8346	18.417	24.9964	26.9836	9.31674	17.6465	15.9083	26.5717	15.5571	29.2857		19.8018	28.7982	17.0008	31.4024	20.1652		28.1341	40.0602	19.1475		8.4634			18:3	19.1253	#REF!	12	24.2259	#REF!	10	85.1127	0.548936	0.720772	No		-0.3309	-0.7949 to 0.3773	0.1095	10	0.3503	0.7862	No
PC 20:3	144.254	211.695	263.937	167.751	217.26	223.731	270.372	183.58	150.721	361.565	282.305	306.813	228.729	225.596	66.7005	243.911	288.92	225.788	269.475	269.605	207.452	143.771	229.506	209.492		190.515			20:3	231.747	#REF!	13	214.227	#REF!	12	26.3152	0.728339	0.839944	No		0.2365	-0.3904 to 0.7136	0.05594	12	0.4593	0.7937	No
PC 20:4	761.714	1698.1	782.63	1804.34	2000.8	2130.58	2113.76	1650.16	772.117	2870.93	2155.37	2358.78	1699.02	1826.23	897.59	1439.67	2303.67	1381.95	2019.66	1121.89	1329.27	1080.77	2031.42	1712.3		1157.43			20:4	1753.72	#REF!	13	1525.15	#REF!	12	35.5881	0.312131	0.591099	No		-0.4081	-0.7957 to 0.2165	0.1665	12	0.1878	0.5951	No
PC 20:5	132.572	100.551	289.31	101.626	119.9	149.085	124.351	116.308	93.1925	114.223	166.221	108.276	108.422	51.8207	41.0893	129.57	92.8753	87.1746	31.7268	219.994	103.715	80.737	72.9636	86.476		115.886			20:5	132.618	#REF!	13	92.8357	#REF!	12	-14.3392	0.00798	0.113893	No		0.5106	-0.08954 to 0.8387	0.2607	12	0.0898	0.5259	No
PC 22:4	93.1791	211.216	162.381	237.749	279.6	321.576	256.642	244.415	113.763	420.274	279.327	390.294	281.608	213.547	77.3514	158.682	328.699	243.726	307.089	151.017	174.752	132.563	255.231	235.247		195.407			22:4	253.233	#REF!	13	206.109	#REF!	12	16.7224	0.176641	0.57969	No		-0.2091	-0.6991 to 0.4145	0.04374	12	0.5142	0.8416	No
PC 22:5	71.9968	87.3546	138.181	94.6741	153.345	179.385	96.1877	124.124	62.1658	153.047	152.884	190.902	128.145	110.733	21.5329	84.7324	131.551	105.944	165.952	97.7352	136.745	72.502	149.842	112.992		94.2223			22:5	125.569	#REF!	13	107.04	#REF!	12	2.65751	0.251977	0.591099	No		0.1307	-0.4791 to 0.6555	0.01709	12	0.6855	0.8557	No
PC 22:6	155.582	625.238	330.533	927.025	1057.21	1051.62	1121.39	1034.3	351.291	1174.76	1118.47	1232.07	971.423	896.807	358.726	506.076	1143.03	549.3	772.714	400.138	739.652	522.843	917.116	852.764		647.654			22:6	857.762	#REF!	13	692.235	#REF!	12	17.6659	0.188323	0.587401	No		-0.5373	-0.8493 to 0.05288	0.2887	12	0.0716	0.5259	No
																														CON			HD
Ether Linked PC Fatty Acids																													Ether Linked PC Derived Fatty Acids	Mean	SEM	N	Mean	SEM	N	PD (%)	p	q	Discovery?		R	95% Confidence Intervals	R squared	N	p	q	Discovery?
PC-O 16:0	104.373	111.419	124.33	119.729	116.752	119.613	132.31	97.9426	69.9829	141.644	136	160.913	124.712	156.034	62.9626	114.55	160.339	96.8991	114.579	167.495	83.4375	114.837	119.048	131.496		89.3672			O-16:0	119.978	#REF!	13	117.587	#REF!	12	28.5678	0.832496	0.93874	No		-0.128	-0.6539 to 0.4813	0.01638	12	0.6919	0.8557	No
PC-O 16:1	47.5091	28.3333	91.4375	35.5047	42.2632	47.3025	45.8319	32.7295	20.2735	46.6667	31.4745	39.3739	37.432	64.8908	20.5234	57.2162	56.8349	42.5505	56.2562	92.7207	56.1786	52.4146	40.6371	43.3363		35.5312			O-16:1	42.0102	#REF!	13	51.5909	#REF!	12	51.835	0.052324	0.311796	No		0.4855	-0.1225 to 0.8286	0.2357	12	0.1096	0.5259	No
PC-O 18:0	35.7727	28.062	38.9375	29.9439	41.6842	37.9496	44.531	33.1475	21.547	49.8333	40.7518	45.4261	40.368	46.7143	19.243	32.4144	52.0642		41.1074	42.3694	38.3036	26.8374	46.2984	38.5221		23.6094			O-18:0	37.535	#REF!	13	37.044	#REF!	11	28.974	0.45955	0.701249	No		-0.143	-0.6842 to 0.4997	0.02046	11	0.6748	0.8557	No
PC-O 18:1	366.584	179.707	1141.59	233.89	290.13	302.363	280.135	237.273	169.934	359.161	351.075	283.402	306.082	304.221	167.488	320.759	308.323	230.644	233.994	686.831	300.225	273.002	237.365	282.321		261.322			O-18:1	346.256	#REF!	13	300.541	#REF!	12	0.732286	0.574293	0.743959	No		0.4882	-0.1191 to 0.8296	0.2383	12	0.1073	0.5259	No
Total PC	11937.3	14973.4	21700.6	16887.5	19080	20266.5	21090.5	16174.6	9165.86	23853.7	21776.8	21725.7	18160.8	18492.6	8838.13	14642.3	22211.6	14698.6	18286.1	21057.7	16622.2	13888.2	17663.9	17317.7		14984.9			Total Ester PC	18214.9	#REF!	13	16558.7	#REF!	12	22.3056	0.300939	0.591099	No		0.05569	-0.5353 to 0.6101	0.003102	12	0.8635	0.9558	No
Total PC-O	554.239	347.521	1396.3	419.068	490.829	507.229	502.808	401.092	281.737	597.305	559.301	529.115	508.594	571.859	270.217	524.939	577.562	370.094	445.936	989.417	478.145	467.091	443.349	495.675		409.83			Total Ether PC	545.78	#REF!	13	503.676	#REF!	12	13.5605	0.611412	0.775193	No		0.3692	-0.2597 to 0.7782	0.1363	12	0.2375	0.6397	No
Combined PC	12491.5	15320.9	23096.9	17306.6	19570.8	20773.8	21593.3	16575.7	9447.59	24451	22336.1	22254.9	18669.4	19064.5	9108.35	15167.3	22789.2	15068.7	18732.1	22047.1	17100.3	14355.3	18107.3	17813.4		15394.7			Total Combined PC	18760.6	#REF!	13	17062.4	#REF!	12	22.0673	0.30436	0.591099	No		0.07144	-0.5239 to 0.6199	0.005104	12	0.8254	0.9199	No
																														CON			HD
PE Species																													PE Ester Species	Mean	SEM	N	Mean	SEM	N	PD (%)	p	q	Discovery?
PE (34:1) 16:0_18:1	343.029	202.476	352.551	205.195	203.552	402.548	406.965	302.192	334.31	363.301	270.993	317.08	280.998	455.903	310.902	429.042	338.048	360.8	277.091	416.759	402.91	403.871	317.981	388.532		451.331			PE 16:0_18:1	306.553	#REF!	13	379.431	#REF!	12	20.3024	0.00984	0.173913	No		0.1654	-0.4514 to 0.6752	0.02735	12	0.6075	0.8557	No
PE (34:1) 16:1_18:0	11.4802	7.16772	10.7611	9.21611	10.764	13.8724	23.9112	13.0453	4.60423	11.3274	17.4521	19.9718	9.88161	11.114	1.98592	10.3275	19.2549	8.04449	17.0824	13.9795	16.6163	7.76268	11.559	9.37951		6.43482			PE 16:1_18:0	12.5735	#REF!	13	11.1284	#REF!	12	94.8561	0.485672	0.704804	No		0.2084	-0.4151 to 0.6987	0.04344	12	0.5156	0.8416	No
PE (34:2) 16:0_18:2	3.92555	2.7401	2.30935	1.19609	2.7168	4.60294	4.89803	5.51846	7.50477	20.1666	4.39911	6.95256	15.0746	16.9999	4.54423	16.4007	8.67054	10.5331	11.1255	2.65084	4.42196	14.3337	10.8006	4.91929		5.46623			PE 16:0_18:2	6.30807	#REF!	13	9.23888	#REF!	12	-42.4824	0.097642	0.34808	No		-0.1756	-0.6809 to 0.4429	0.03085	12	0.5851	0.8557	No
PE (34:2) 16:1_18:1	38.3017	24.9343	73.0121	10.9067	30.4937	24.3214	31.6064	29.0307	50.8029	28.5759	32.4841	19.3431	17.2134	47.5295	45.867	49.9687	29.3845	50.9348	29.0729	88.7996	31.4709	77.2435	34.3849	34.5232		66.6041			PE 16:1_18:1	31.6174	#REF!	13	48.8153	#REF!	12	70.7071	0.009556	0.113893	No		0.4281	-0.1933 to 0.8044	0.1833	12	0.165	0.5797	No
PE (36:0) 18:0_18:0	1.29776		5.12072	1.80946	4.37137	4.98165	10.9506	3.25795		5.12756	3.22879	4.39243	9.34326	5.73195			1.89323	2.77288	8.85682	4.30084	4.74242	5.3434	6.11227	8.61969		5.37002			PE 18:0_18:0	4.89832	#REF!	11	5.37435	#REF!	10	-79.7369	0.677165	0.835039	No		-0.02106	-0.6422 to 0.6167	0.0004434	10	0.954	0.9895	No
PE (36:1) 18:0_18:1	208.282	226.93	604.179	256.495	280.459	505.58	546.77	321.984	226.923	426.894	428.599	354.226	407.288	299.79	152.757	301.676	474.248	262.89	300.562	486.829	281.92	258.667	322.903	310.407		302.062			PE 18:0_18:1	368.816	#REF!	13	312.893	#REF!	12	16.4404	0.22193	0.591099	No		0.1271	-0.4819 to 0.6534	0.01617	12	0.6937	0.8557	No
PE (36:2) 18:0_18:2	1.06218	17.3277	14.6421	16.6849	14.1241	32.6809	33.3546	18.6649	3.84287	64.9168	23.4827	30.1455	62.9415	12.4502	3.50953	2.34683	25.7742	10.0648	36.8989	20.0025	23.2666	19.5783	13.0023	18.4727		1.969			PE 18:0_18:2	25.6824	#REF!	13	15.6113	#REF!	12	-59.0506	0.122174	0.57969	No		0.1589	-0.4567 to 0.6715	0.02524	12	0.6219	0.8557	No
PE (36:2) 18:1_18:1	435.611	148.54	873.581	243.278	192.726	305.949	364.07	269.056	336.456	266.932	297.561	239.124	315.642	334.357	351.696	302.932	276.006	377.715	156.266	731.061	411.751	446.105	223.627	289.828		559.851			PE 18:1_18:1	329.887	#REF!	13	371.766	#REF!	12	-12.5575	0.270124	0.515208	No		0.5015	-0.1016 to 0.8351	0.2515	12	0.0967	0.5259	No
PE (36:3) 18:1_18:2	33.3449	20.6843	55.2821	15.4374	23.4323	23.7113	54.0439	25.1862	24.9442	23.8621	26.867	32.7819	46.086	59.4432	36.6895	44.7947	49.3053	28.1434	51.5618	51.2557	68.5592	47.0196	47.8993	32.2424		59.8497			PE 18:1_18:2	31.2049	#REF!	13	48.0637	#REF!	12	6.98549	0.002183	0.077159	No		0.3542	-0.2757 to 0.7713	0.1255	12	0.2586	0.6588	No
PE (36:4) 16:0_20:4	80.2182	105.434	77.7857	89.6061	96.6179	149.393	147.25	132.377	96.3174	241.572	123.927	158.89	141.216	184.989	120.673	181.77	187.552	145.239	183.43	87.0761	107.732	118.888	203.999	194.558		131.634			PE 16:0_20:4	126.2	#REF!	13	153.962	#REF!	12	32.8124	0.109548	0.34808	No		-0.5975	-0.8723 to -0.03586	0.357	12	0.0402	0.5259	No
PE (36:5) 16:0_20:5	0.767127	0.112559	1.58121	0.416406	1.42397	5.34384	0.236462	0.0893706		0.930667	1.30002	2.13004	3.83872	1.47281	5.4101	4.94203	2.20263	2.40478	0.0728684	0.877213	2.07817	1.29144	2.60796	1.55849		1.31522			PE 16:0_20:5	1.5142	#REF!	12	2.18614	#REF!	12	-42.6207	0.178182	0.393254	No		-0.2795	-0.7355 to 0.3506	0.07814	12	0.3789	0.7937	No
PE (36:5) 16:1_20:4	10.8329	7.17426	9.92772	5.18172	12.6963	11.6478	16.4538	12.9434		17.2133	14.6197	11.9482	16.0333	44.3255	24.0105	15.7246	18.724	20.6503	10.704	10.384	19.5111	27.7167	29.1985	17.0875		19.302			PE 16:1_20:4	12.2227	#REF!	12	21.4449	#REF!	12	16.782	0.002914	0.057882	No		-0.5127	-0.8396 to 0.08673	0.2629	12	0.0883	0.5259	No
PE (38:3) 18:0_20:3	99.5818	88.3101	107.786	50.972	101.489	164.034	131.743	107.607	55.359	159.902	129.219	124.087	117.136	169.37	56.7757	95.1532	160.761	169.174	101.826	124.333	35.8661	95.2764	69.5484	124.779		110.047			PE 18:0_20:3	110.556	#REF!	13	109.409	#REF!	12	37.2434	0.942039	0.979217	No		-0.2188	-0.7043 to 0.4061	0.04787	12	0.4945	0.8238	No
PE (38:4) 16:0_22:4	53.9556	77.8345	58.085	63.4349	75.7823	155.486	117.829	103.59	54.8846	158.806	102.209	110.113	115.845	87.9531	22.1592	63.0085	109.421	117.362	117.619	92.4218	64.3271	54.7498	94.5955	77.313		66.2776			PE 16:0_22:4	95.9889	#REF!	13	80.6007	#REF!	12	-5.54492	0.243612	0.591099	No		0.1314	-0.4786 to 0.6558	0.01726	12	0.684	0.8557	No
PE (38:4) 18:0_20:4	413.233	1215.74	597.379	1104.88	1217.81	1970.72	2064.18	1462.26	729.554	2399.21	1667.11	1710.12	1435.29	1252.38	704.962	999.756	1910.82	1234.08	1518.3	813.063	1016.57	862.069	1762.35	1347.21		1065.8			PE 18:0_20:4	1383.65	#REF!	13	1207.28	#REF!	12	33.1309	0.378356	0.6369	No		-0.4455	-0.8118 to 0.1725	0.1985	12	0.1467	0.5336	No
PE (38:4) 18:1_20:3	57.1024	12.7366	61.1874	17.713	16.9504	36.8338	24.9304	19.8807	47.4506	25.9072	34.5673	19.0973	33.214	33.7796		33.29	18.0536	24.1771	3.9033	60.8302	20.4498	22.8312	23.5701	26.7383		31.7867			PE 18:1_20:3	31.3516	#REF!	13	27.2191	#REF!	11	-45.6446	0.73296	0.839944	No		0.2743	-0.3897 to 0.7506	0.07522	11	0.4144	0.7937	No
PE (38:5) 16:0_22:5	100.252	63.3973	106.28	59.4128	89.5627	111.781	127.569	88.8621	79.939	125.388	108.211	111.399	116.572	140.022	81.7985	127.805	116.522	92.3906	136.738	177.744	107.863	114.013	123.859	96.536		116.808			PE 16:0_22:5	99.1251	#REF!	13	119.342	#REF!	12	-0.0421954	0.044442	0.403983	No		0.4967	-0.1079 to 0.8331	0.2467	12	0.1004	0.5259	No
PE (38:5) 18:0_20:5	0.214592	0.268837	5.01632	1.82358	2.41701		0.830074	4.10171	5.44747	1.76088		4.69945	4.8796	2.72803		0.648894	9.59589	1.9286	2.33253	2.02504	1.52488	3.03843	9.09034	7.14789		0.897462			PE 18:0_20:5	2.85996	#REF!	11	3.72345	#REF!	11	96.6533	0.465734	0.701249	No		-0.7777	-0.9394 to -0.3334	0.6049	11	0.0048	0.3959	No
PE (38:5) 18:1_20:4	221.216	146.537	253.989	160.923	165	279.003	302.548	214.633	168.726	281.912	244.497	173.901	235.852	419.292	305.669	298.658	212.57	249.708	293.465	270.294	296.118	283.143	335.309	290.564		422.241			PE 18:1_20:4	219.134	#REF!	13	306.419	#REF!	12	-9.87177	0.00097	0.064245	No		-0.02244	-0.5888 to 0.5587	0.0005036	12	0.9448	0.9895	No
PE (38:6) 16:0_22:6	81.7562	286.307	102.796	324.921	340.109	542.813	579.388	477.505	141.406	631.738	464.167	602.316	431.304	476.449	206.982	300.911	619.664	314.259	405.374	156.582	418.852	288.436	453.232	426.054		384.345			PE 16:0_22:6	385.117	#REF!	13	370.928	#REF!	12	43.6724	0.826799	0.93874	No		-0.5328	-0.8475 to 0.05919	0.2839	12	0.0745	0.5259	No
PE (38:6) 16:1_22:5	2.74307	3.20191	6.07047	0.556663	5.80602	7.57653	16.5147	6.57624	4.17848	5.33553	6.64964	15.3657	0.707787	7.10572		15.7172	10.6883	2.60678	8.50876	15.3661	20.8612	15.935	11.7646	9.52259		4.34333			PE 16:1_22:5	6.25251	#REF!	13	11.129	#REF!	11	1410.1	0.033056	0.350559	No		0.2555	-0.4067 to 0.7417	0.0653	11	0.4482	0.7937	No
PE (38:6) 18:1_20:5	12.6907	3.41952	59.2337	10.1282	19.8125	63.4129	21.8686	10.1473	22.892	20.5547	14.5529	7.49078	27.0651	16.2665	0.598907	10.7362	4.66648	18.0066	3.39764	62.371	10.3288	24.6016	19.4047	32.6245		2.32062			PE 18:1_20:5	22.5591	#REF!	13	17.1103	#REF!	12	-82.7583	0.347493	0.609032	No		0.2653	-0.3641 to 0.7283	0.07036	12	0.4047	0.7937	No
PE (38:6) 18:2_20:4	2.12825	3.88581	10.8464	8.72106	4.68601	9.97921	13.4414	15.0256	9.62567	14.2281	16.9375	5.53165	2.72344	16.6323	7.74587	1.98723	11.1001	1.40256	30.2566	20.2121	1.96739	13.9137	18.7198	14.9315		19.6626			PE 18:2_20:4	9.05847	#REF!	13	13.211	#REF!	12	307.575	0.168928	0.57969	No		0.0831	-0.5154 to 0.6271	0.006906	12	0.7974	0.9075	No
PE (40:4) 18:0_22:4	183.864	677.341	332.036	727.047	809.361	1441.34	1260.69	996.418	351.179	1563.55	1024.93	1245.29	961.416	747.58	383.579	560.946	1222.06	790.11	910.388	397.514	736.616	577.512	947.492	891.531		690.594			PE 18:0_22:4	890.343	#REF!	13	737.994	#REF!	12	27.1109	0.284456	0.591099	No		-0.4543	-0.8156 to 0.1617	0.2064	12	0.1379	0.5336	No
PE (40:5) 18:0_22:5	70.414	169.198	71.0418	162.068	252.619	391.591	305.453	261.378	78.9223	338.923	332.781	333.183	229.909	254.267	128.414	124.751	260.947	162.145	573.091	85.3093	130.186	185.851	345.854	313.278		151.495			PE 18:0_22:5	230.575	#REF!	13	226.299	#REF!	12	13.5004	0.768887	0.848481	No		-0.183	-0.6849 to 0.4368	0.03347	12	0.5693	0.8557	No
PE (40:5) 18:1_22:4	88.386	88.5612	162.521	85.7821	75.3436	121.333	136.742	112.532	63.5136	142.1	126.687	112.565	114.091	57.5311	22.2219	78.1947	126.667	69.4876	89.6944	166.835	65.7249	77.4256	77.6142	68.333		88.2311			PE 18:1_22:4	110.012	#REF!	13	82.3301	#REF!	12	11.0228	0.045712	0.403983	No		0.3869	-0.2404 to 0.7862	0.1497	12	0.2141	0.6237	No
PE (40:6) 18:0_22:6	390.84	1722.49	1120.94	2790.9	2656.9	4369.08	4547.9	3495.53	990.492	4346.52	3319.54	4106.14	3463.43	2521.22	977.542	1304.36	3595.83	1636.57	2209.46	1167.87	2060.22	1691.36	2592.05	2977.67		2093.75			PE 18:0_22:6	2870.82	#REF!	13	2068.99	#REF!	12	3.82307	0.090846	0.57969	No		-0.5934	-0.8708 to -0.02954	0.3521	12	0.042	0.5259	No
PE (40:6) 18:1_22:5	11.4877	30.4419	60.8793	0.555628	27.8276	42.4176	72.9667	16.5344	6.89214	78.2676	85.2119	58.7672	60.3667	62.2044	14.3549	62.5754	98.716	35.583	58.016	51.4085	33.9553	84.7935	59.1072	57.5216		28.7975			PE 18:1_22:5	42.509	#REF!	13	53.9194	#REF!	12	63.5272	0.288423	0.591099	No		-0.337	-0.7633 to 0.2937	0.1136	12	0.2841	0.6956	No
PE (40:7) 18:1_22:6	64.2273	140.55	116.446	182.486	181.767	269.42	340.956	281.934	93.2479	312.22	230.577	299.191	257.848	234.303	101.019	140.658	271.037	170.138	173.554	164.784	183.973	168.659	238.298	260.159		216.398			PE 18:1_22:6	213.144	#REF!	13	193.582	#REF!	12	5.11491	0.50683	0.716658	No		-0.5174	-0.8414 to 0.08036	0.2677	12	0.0849	0.5259	No
PE (40:8) 18:2_22:6			15.0982	8.76636	11.8647	13.0924	17.6283		21.2308	9.5303	11.1971	14.5304	20.328	21.6303			13.3761	17.4037	17.9174			21.0732	19.3548						PE 18:2_22:6	14.3267	#REF!	10	18.4592	#REF!	6	-34.1984	0.072677	0.34808	No		0.1795	-0.7398 to 0.8651	0.03223	6	0.7336	0.8591	No
PE (42:9) 20:3_22:6		18.2403	21.8661	41.9159	46.9624	58.7563	64.4602	52.5902	21.188	80.9924	51.5036	67.4348	64.992	32.605		22.7297	44.7339	29.7064	33.4628	12.6486	41.4464	14.1707	68.7903	96.6814		41.3125			PE 20:3_22:6	49.2419	#REF!	12	39.8444	#REF!	11	-31.1701	0.211497	0.45011	No		-0.6341	-0.8939 to -0.05524	0.4021	11	0.0361	0.5259	No
																														CON			HD
Plasmanyl PE Species																													PE Ether Species	Mean	SEM	N	Mean	SEM	N	PD (%)	p	q	Discovery?		R	95% Confidence Intervals	R squared	N	p	q	Discovery?
PE-O 18:1_16:0	214.37	71.7814	514.173	71.9019	70.3748	111.125	161.051	111.87	96.3051	93.2545	100.126	85.08	134.716	122.663	70.5799	155.561	70.2344	140.342		281.004	107.443	134.999	52.3621	96.1115		109.187			PE O-18:1_16:0	141.241	#REF!	13	121.862	#REF!	11	-47.8647	0.999999	0.999999	No		0.7531	0.2794 to 0.9319	0.5671	11	0.0075	0.404	No
PE-O 16:1_18:1	201.828	66.2233	917.441	71.6134	76.8297	97.2147	154.941	93.6462	140.614	86.6789	121.764	53.8318	85.036	75.2459	40.0777	177.99	92.0946	75.69	53.7575	642.339	141.342	152.374	53.5239	65.5032		119.143			PE O-16:1_18:1	166.743	#REF!	13	140.757	#REF!	12	8.30073	0.469594	0.728956	No		0.5967	0.03462 to 0.8720	0.356	12	0.0406	0.5259	No
PE-O 18:2_16:0	64.073	17.0581	176.671	40.3665	30.9503	44.0324	69.9199	33.0706	39.6414	56.8098	50.8116	22.3982	80.8952	21.1802	11.4143	38.365	39.8284	28.9495	22.9693	201.263	38.0892	56.5895	28.3023	29.5702		53.4922			PE O-18:2_16:0	55.8998	#REF!	13	47.5011	#REF!	12	-50.7655	0.151872	0.34808	No		0.5519	-0.03216 to 0.8550	0.3046	12	0.0628	0.5259	No
PE-O 18:1_18:1	284.186	23.7221	1015.44	67.6458	107.832	150.814	118.094	141.337	150.267	97.933	157.063	114.33	165.49	137.623	107.272	134.364	81.0908	106.539	68.4298	597.036	130.73	156.905	110.177	108.812		155.708			PE O-18:1_18:1	199.55	#REF!	13	157.891	#REF!	12	-50.9994	0.538245	0.728956	No		0.536	-0.05475 to 0.8488	0.2873	12	0.0725	0.5259	No
PE-O 18:1_18:2	489.68	89.0849	2468.44		154.991	350.827	375.531	331.681	301.447		366.204	175.83	358.91	169.253	156.153	313.764	192.504	197.441	119.153	1836.89	283.454	327.161	118.385	179.4					PE O-18:1_18:2	496.603	#REF!	11	353.96	#REF!	11	-46.3644	0.116408	0.34808	No		0.5762	-0.03611 to 0.8740	0.3321	11	0.0635	0.5259	No
PE-O 16:1_20:3	184.293	91.0372	104.239	44.85	41.2184	83.4088	51.6279	84.8078	132.692	98.6125	84.8901	55.68	79.6812	247.907	80.543	184.093	120.085	209.184	104.013	154.877	121.736	124.396	143.036	106.278		176.866			PE O-16:1_20:3	87.4645	#REF!	13	147.751	#REF!	12	50.7072	0.001945	0.057882	No		0.1335	-0.4770 to 0.6570	0.01782	12	0.6792	0.8557	No
PE-O 16:1_20:4	65.9577	48.4872	96.5076		36.9902	88.4244	72.1447	63.7967	69.7372	58.1795	48.9547	74.49		62.5639		69.0932	65.9298	62.6064	61.2446	89.2027		76.7134	72.9786			77.6789			PE O-16:1_20:4	65.7882	#REF!	11	70.8902	#REF!	9	7.75519	0.41583	0.658191	No		0.4141	-0.3449 to 0.8457	0.1715	9	0.2679	0.666	No
PE-O 18:1_20:3	430.685	267.374	568.203	292.96	377.97	450.79	506.326	320.185	345.628	489.197	430.721	359.25	305.102	290.031	190.126	469.612	463.914	362.916	318.65	530.134	352.639	348.085	463.719	446.699		446.026			PE O-18:1_20:3	395.722	#REF!	13	390.213	#REF!	12	52.0522	0.885186	0.93874	No		0.1569	-0.4583 to 0.6704	0.02462	12	0.6263	0.8557	No
PE-O 16:1_22:4	219.551	97.4368	474.534	103.955	119.566	217.557	191.48	142.203	133.215	228.66	147.436	103.306	147.175	98.6091	83.3103	102.331	131.326	133.847	133.046	507.19	99.8865	126.573	114.25	97.0195		134.435			PE O-16:1_22:4	178.929	#REF!	13	146.819	#REF!	12	-10.7691	0.045711	0.302659	No		0.5559	-0.02640 to 0.8565	0.3091	12	0.0605	0.5259	No
PE-O 18:1_20:4	176.618	301.903	192.56	279.783	296.094	528.488	430.66	312.798	196.889	567.322	362.296	325.82	301.17	318.757	202.359	299.408	463.903	365.467	371.911	288.913	317.766	248.618	349.316	325.37		324.5			PE O-18:1-_20:4	328.646	#REF!	13	323.024	#REF!	12	54.0336	0.884595	0.93874	No		-0.1538	-0.6687 to 0.4608	0.02365	12	0.6332	0.8557	No
PE-O 18:2_20:3	51.5784	11.2374	88.7023	7.40169	11.0762	18.7831	19.2544	13.2376	23.477	13.5661	14.4672	7.82335	17.7917	13.3908	10.8377	20.9942	9.18653	19.1995	7.24016	90.0808	16.8013	19.5676	9.66839	11.5472		19.996			PE O-18:2_20:3	22.9536	#REF!	13	20.7092	#REF!	12	-48.3661	0.851719	0.906321	No		0.5907	0.02542 to 0.8698	0.3489	12	0.0431	0.5259	No
PE-O 16:1_22:5	16.8447	13.3325	55.5552	15.6505	19.7514	28.9028	30.2741	27.9296	13.8808	25.4225	22.8799	35.1764	44.6477	33.238	4.09917	28.3163	33.9224	24.3192	42.9296	43.978	37.8649	30.2783	42.9132	27.1772		33.2557			PE O-16:1_22:5	26.9422	#REF!	13	31.8577	#REF!	12	-24.0221	0.151872	0.34808	No		0.4104	-0.2138 to 0.7967	0.1685	12	0.1851	0.5951	No
PE-O 18:1_20:5	0.513844	4.744	2.85609	4.01077	1.62304	2.16935	5.90023	2.87779	0.299482	4.48177	5.03939	4.82114	13.6799	14.3049		3.7966	10.0136	6.85377	1.93532	1.16047	3.5714	5.84502	9.30374	6.76171		1.06903			PE O-18:1_20:5	4.07822	#REF!	13	5.87414	#REF!	11	-26.8008	0.276668	0.515208	No		-0.7766	-0.9390 to -0.3310	0.6032	11	0.0049	0.3959	No
PE-O 18:2_20:4	250.863	242.011	591.76	202.364	276.493	439.867	455.496	418.852	191.965	401.712	435.564	386.692	509.846	465.898	268.386	487.097	502.62	333.166	394.312	797.066	380.111	302.818	395.727	524.992		399.082			PE O-18:2_20:4	369.499	#REF!	13	437.606	#REF!	12	-1.41729	0.37602	0.625174	No		0.2621	-0.3670 to 0.7267	0.0687	12	0.4105	0.7937	No
PE-O 16:1_22:6	15.2967		134.415	64.2181	92.206	62.099	152.686	83.42		96.2924	142.991	70.8662	136.858	112.109	95.9874		67.6928	49.2804	116.927	78.5857	107.771	74.4772	142.968	192.876		79.7388			PE O-16:1_22:6	95.5772	#REF!	11	101.674	#REF!	11	-50.5381	0.732864	0.883184	No		-0.3785	-0.7973 to 0.2864	0.1433	11	0.251	0.6588	No
PE-O 18:1_22:4	353.939	228.797	775.572	295.797	282.459	625.146	565.098	383.063	233.037	736.052	462.501	562.56	435.031	430.38	182.012	311.432	546.651	395.674	499.024	635.732	480.258	279.282	470.257	415.435		364.191			PE O-18:1_22:4	456.85	#REF!	13	417.527	#REF!	12	25.6579	0.533879	0.720772	No		0.3015	-0.3294 to 0.7463	0.09092	12	0.3409	0.7862	No
PE-O 18:0_22:6	7.08053	23.4989	6.14821	11.5214	35.7152	29.4038	8.59495	14.4125	6.14316	37.7045	20.9536	24.6579	52.6515	55.4015	8.38477	28.8095	47.8156	28.6063	45.082	2.70018	30.2179	14.6826	21.6281	31.4124		38.3489			PE O-18:0_22:6	21.422	#REF!	13	29.4241	#REF!	12	-9.18487	0.202365	0.591099	No		-0.2679	-0.7296 to 0.3616	0.07177	12	0.3999	0.7937	No
PE-O 18:1_22:5	27.6766	74.0702	42.3618	56.8369	98.5586	149.263	118.131	94.3852	29.1159	104.909	103.531	124.593	112.701	142.051	103.236	99.1394	172.498	155.176	170.493	46.1367	156.657	101.4	148.911	136.914		192.317			PE O-18:1_22:5	87.3949	#REF!	13	135.411	#REF!	12	53.0586	0.006157	0.154828	No		-0.2412	-0.7160 to 0.3862	0.05817	12	0.4502	0.7937	No
PE-O 18:2_22:4	269.501	273.72	837.678	297.18	322.942	471.499	518.607	364.305	148.829	440.463	456.274	339.959	503.092	207.328	200.201	215.808	451.772	345.334	272.415	777.671	267.57	345.572	257.901	323.039		346.886			PE O-18:2_22:4	403.388	#REF!	13	334.291	#REF!	12	-10.201	0.136614	0.34808	No		0.3837	-0.2439 to 0.7848	0.1472	12	0.2182	0.6237	No
PE-O 18:1_22:6	76.3959	205.658	221.033	271.918	405.615	569.378	622.11	457.726	156.165	485.932	462.206	427.911	540.124	302.655	253.537	260.209	553.575	308.09	395.579	218.935	443.678	328.152	489.714	546.312		451.769			PE O-18:1_22:6	377.09	#REF!	13	379.351	#REF!	12	2.49038	0.969522	0.979217	No		-0.4837	-0.8278 to 0.1248	0.234	12	0.1111	0.5259	No
PE-O 18:2_22:5	20.5178	4.63129	64.7313	13.2067	8.02136	15.1218	14.1254	20.2117	16.3943	19.9116	16.0091	15.7892	17.3687	11.0336	14.2732	18.6504	28.4624	17.8242	22.2987	38.4784	26.261	25.1785	20.663	9.90106		26.2982			PE O-18:2_22:5	18.9262	#REF!	13	21.6102	#REF!	12	63.8715	0.086762	0.34808	No		0.597	0.03517 to 0.8721	0.3564	12	0.0404	0.5259	No
PE-O 18:2_22:6	154.936	79.2965	452.073	103.468	111.308	196.447	239.638	155.165	134.963	209.875	166.733	160.5	193.172	124.78	89.6033	102.909	199.689	76.0583	112.082	330.081	101.652	141.955	121.529	136.412		139.321			PE O-18:2_22:6	181.352	#REF!	13	139.673	#REF!	12	3.37322	0.086762	0.34808	No		0.2498	-0.3783 to 0.7204	0.0624	12	0.4336	0.7937	No
																														CON			HD
Ester Linked PE Fatty Acids																													Ester Linked PE Derived Fatty Acids	Mean	SEM	N	Mean	SEM	N	PD (%)	p	q	Discovery?		R	95% Confidence Intervals	R squared	N	p	q	Discovery?
PE 16:0	942.347	827.141	1392.23	856.451	911.09	1527.12	1615.11	1255.08	850.309	1691.97	1226.14	1416.36	1320.46	1507.63	834.463	1317.8	1492.14	1212.28	1154.42	1416.38	1253.72	1187.17	1287.74	1315.15		1319.86			16:0	1217.83	#REF!	13	1274.9	#REF!	12	13.002	0.936162	0.9787	No		-0.04741	-0.6049 to 0.5412	0.002248	12	0.8837	0.9649	No
PE 16:1	63.3578	42.4782	99.7713	25.8612	59.7601	57.4181	88.486	61.5957	59.5856	62.452	71.2055	66.6288	43.8361	110.075	71.8634	91.7381	78.0517	82.2364	65.368	128.529	88.4595	128.658	86.9069	70.5128		96.6842			16:1	61.7259	#REF!	13	91.5902	#REF!	12	78.0536	0.001212	0.064245	No		0.319	-0.3120 to 0.7547	0.1017	12	0.3122	0.7419	No
PE 18:0	1381.57	4124.77	2874.02	5123.71	5354.69	8898.87	8936.73	6687.5	2446.32	9323.26	6949.57	7936.64	6710.86	5282.36	2409.53	3399.97	7683.09	4280.55	5687.65	3119.53	4312.27	3711.8	6086.07	6017.12		4433.79			18:0	5903.73	#REF!	13	4701.98	#REF!	12	14.4874	0.170481	0.57969	No		-0.5055	-0.8367 to 0.09634	0.2555	12	0.0936	0.5259	No
PE 18:1	2435.3	1284.3	5479.32	1571.44	1594.75	2628.51	2940.57	2107.15	2003.5	2422.07	2368.98	2040.85	2361.83	2567.62	1840.82	2367.81	2347.89	2207.53	1715.04	4521.66	2490.98	2649.74	2087.43	2255.62		3064.18			18:1	2402.97	#REF!	13	2509.69	#REF!	12	-0.590309	0.503319	0.728956	No		0.4804	-0.1291 to 0.8265	0.2308	12	0.1139	0.5259	No
PE 18:2	530.141	133.723	2566.62	50.8058	211.814	434.894	498.897	396.076	368.596	132.704	449.087	265.772	506.064	296.409	208.642	379.293	300.73	264.989	266.914	1931.01	381.67	443.079	228.162	249.966		86.9475			18:2	503.477	#REF!	13	419.818	#REF!	12	-40.5747	0.437102	0.70397	No		0.5346	-0.05671 to 0.8482	0.2858	12	0.0733	0.5259	No
PE 20:3	823.241	488.935	951.983	455.812	595.666	812.606	798.342	598.308	625.794	868.177	745.368	633.372	617.917	787.084	338.282	825.873	816.735	814.358	569.096	972.904	588.939	624.328	778.332	812.723		826.035			20:3	693.502	#REF!	13	729.557	#REF!	12	32.1756	0.580642	0.75094	No		0.1133	-0.4926 to 0.6453	0.01284	12	0.7258	0.8591	No
PE 20:4	1221.07	2071.17	1830.76	1851.46	2106.39	3477.52	3502.17	2632.68	1462.81	3981.35	2913.91	2847.39	2642.13	2764.83	1633.81	2353.49	3373.22	2412.31	2863.62	2376.21	2139.78	1933.88	3167.6	2714.72		2459.9			20:4	2503.14	#REF!	13	2516.11	#REF!	12	27.6702	0.962519	0.979217	No		-0.3241	-0.7572 to 0.3069	0.1051	12	0.304	0.7332	No
PE 20:5	14.1862	8.54491	68.6873	16.3789	25.2766	70.9261	28.8353	17.2162	28.639	27.728	20.8923	19.1414	49.4634	34.7722	6.00901	20.1237	26.4786	29.1938	7.73836	66.4338	17.5033	34.7765	40.4067	48.0926		5.60234			20:5	30.455	#REF!	13	28.0942	#REF!	12	-46.4683	0.761231	0.907062	No		-0.02969	-0.5935 to 0.5536	0.0008815	12	0.927	0.9895	No
PE 22:4	1169.2	1443.69	2640.43	1573.2	1685.45	3032.37	2790.45	2102.11	984.659	3269.63	2320.03	2473.79	2276.65	1629.38	893.484	1331.72	2587.9	1851.81	2022.19	2577.36	1714.38	1461.11	1962.11	1872.67		1690.61			22:4	2135.51	#REF!	13	1799.56	#REF!	12	13.6714	0.180384	0.57969	No		0.1462	-0.4669 to 0.6644	0.02137	12	0.6503	0.8557	No
PE 22:5	249.936	358.274	406.92	308.288	502.147	746.654	685.035	515.877	229.323	698.157	675.273	694.274	582.272	649.922	346.175	476.955	721.757	490.045	1012.07	458.42	513.648	557.45	753.071	650.85		553.315			22:5	511.725	#REF!	13	598.64	#REF!	12	23.9553	0.239088	0.591099	No		-0.1076	-0.6419 to 0.4970	0.01159	12	0.7392	0.8594	No
PE 22:6	790.533	2476.04	2190.82	3800.12	3882.45	6110.49	6573.36	5018.28	1564.84	6210.8	4869.87	5773.54	5160.7	3881.15	1733.06	2160.59	5413.42	2630.11	3509.44	2132.19	3387.81	2742.97	4147.56	4667.58		3444.98			22:6	4186.3	#REF!	13	3320.9	#REF!	12	4.8969	0.176681	0.57969	No		-0.5705	-0.8621 to 0.004993	0.3255	12	0.0527	0.5259	No
																														CON			HD
Ether Linked PE Fatty Acids																													Ether Linked PE Derived Fatty Acids	Mean	SEM	N	Mean	SEM	N	PD (%)	p	q	Discovery?		R	95% Confidence Intervals	R squared	N	p	q	Discovery?
PE-O 16:1	703.771	316.517	1782.69	300.287	386.562	577.606	653.154	495.803	490.139	593.846	568.915	393.351	493.398	629.673	304.018	561.824	511.05	554.927	511.918	1516.17	508.6	584.813	569.67	488.854		621.117			O-16:1	596.619	#REF!	13	613.553	#REF!	12	3.57766	0.377685	0.625174	No		0.5516	-0.03260 to 0.8549	0.3043	12	0.063	0.5259	No
PE-O 18:0	7.08053	23.4989	6.14821	11.5214	35.7152	29.4038	8.59495	14.4125	6.14316	37.7045	20.9536	24.6579	52.6515	55.4015	8.38477	28.8095	47.8156	28.6063	45.082	2.70018	30.2179	14.6826	21.6281	31.4124		38.3489			O-18:0	21.422	#REF!	13	29.4241	#REF!	12	-9.18487	0.202365	0.591099	No		-0.2679	-0.7296 to 0.3616	0.07177	12	0.3999	0.7937	No
PE-O 18:1	2054.06	1267.13	5800.64	1340.85	1795.52	2938	2902.9	2155.92	1509.15	2579.08	2449.69	2180.2	2366.92	1927.72	1265.27	2047.29	2554.38	2038.5	1945.18	4435.94	2276.2	1930.45	2212.15	2261.82		2044.77			O-18:1	2410.78	#REF!	13	2244.97	#REF!	12	7.92001	0.538245	0.728956	No		0.4436	-0.1748 to 0.8110	0.1968	12	0.1486	0.5336	No
PE-O 18:2	811.47	627.954	2211.62	663.987	760.791	1185.75	1317.04	1004.84	555.269	1142.34	1139.86	933.162	1322.17	843.61	594.716	883.824	1231.56	820.531	831.317	2234.64	830.484	891.681	833.791	1035.46		985.074			O-18:2	1052.02	#REF!	13	1001.39	#REF!	12	-6.85304	0.768887	0.848481	No		0.3824	-0.2454 to 0.7842	0.1462	12	0.22	0.6237	No
Total PE	3022.24	5511.98	5350.23	6658.43	6975.45	11533.3	11788.1	8860.45	4031.84	12167.7	9215.46	10318.2	9018.53	8027.42	4071.87	5601.81	10248.3	6416.43	7770.03	5755.59	6621.83	6026.67	8494.07	8428.73		7146.3			Total Ester PE	8034.76	#REF!	13	7050.75	#REF!	12	13.6361	0.320042	0.595447	No		-0.4611	-0.8184 to 0.1534	0.2126	12	0.1313	0.5336	No
Total PE-O	3576.39	2235.1	9801.1	2316.65	2978.58	4730.76	4881.69	3670.98	2560.7	4352.97	4179.42	3531.37	4235.14	3456.4	2172.39	3521.74	4344.81	3442.56	3333.49	8189.46	3645.5	3421.62	3637.23	3817.54		3689.31			Total Ether PE	4080.83	#REF!	13	3889.34	#REF!	12	2.58948	0.574293	0.743959	No		0.4533	-0.1630 to 0.8151	0.2055	12	0.1389	0.5336	No
Total Combined PE	6598.63	7747.08	15151.3	8975.08	9954.03	16264.1	16669.8	12531.4	6592.54	16520.6	13394.9	13849.6	13253.7	11483.8	6244.26	9123.56	14593.1	9858.99	11103.5	13945	10267.3	9448.3	12131.3	12246.3		10835.6			Total Combined PE	12115.6	#REF!	13	10940.1	#REF!	12	10.1062	0.346948	0.623625	No		-0.04812	-0.6053 to 0.5407	0.002316	12	0.8819	0.9649	No
																														CON			HD
PS Species																													PS Species	Mean	SEM	N	Mean	SEM	N	PD (%)	p	q	Discovery?		R	95% Confidence Intervals	R squared	N	p	q	Discovery?
PS 18:0_18:1	2870.3	957.612		1429.54	1236.47	1668.56	1890.69	1351.51	1476.85	1693.2	2235.29	1233.3	1946.58	1072.65	1019.15	1568.08	1367.81	1083.83	1153.83		1546.75	1854.59	1008.73	1428.28	602.185	1202.56			PS 18:0_18:1	1665.83	#REF!	12	1242.37	#REF!	12	-29.7329	0.028012	0.350559	No		-0.01473	-0.5837 to 0.5639	0.0002168	12	0.9638	0.9895	No
PS 18:1_18:1	446.764	209.132		232.393	242.85	262.546	350.602	274.033	207.103	259.75	379.686	198.583	360.2	340.16	249.598	303.739	215.991	286.56	202.479		355.571	470.829	219.323	332.097	185.109	334.469			PS 18:1_18:1	285.303	#REF!	12	291.327	#REF!	12	-40.0359	0.857131	0.93874	No		0.02254	-0.5586 to 0.5888	0.000508	12	0.9446	0.9895	No
PS 18:0_20:3	154.582	80.2636		58.7196	59.5113	104.866	85.7345	57.0738	83.0598	132.674	94.2847	97.1826	95.384	136.605		154.523	127.44	110.248	136.471		93.5804	99.374	100.782			57.9688			PS 18:0_20:3	91.9446	#REF!	12	112.999	#REF!	9	33.6077	0.119766	0.57969	No		-0.1469	-0.7389 to 0.5731	0.02159	9	0.706	0.8578	No
PS 18:0_20:4	221.345	131.705		156.121	156.496	199.908	197.593	142.09	158.812	276.568	244.212	198.948	236.88	258.983		191.784	150.578	156.633	272.653		202.821	175.951	250.04	219.239		173.266			PS 18:0_20:4	193.39	#REF!	12	205.195	#REF!	10	-36.4328	0.541648	0.720772	No		0.03143	-0.6103 to 0.6482	0.0009881	10	0.9313	0.9895	No
PS 18:0_22:4	265.473	448.589		346.85	366.639	656.571	509.991	376.541	184.017	734.78	625.343	613.27	549.512	442.975	287.28	543.27	688.578	495.028	711.339		398.884	386.959	568.605	538.513	119.008	367.773			PS 18:0_22:4	473.131	#REF!	12	462.351	#REF!	12	25.3072	0.876584	0.93874	No		-0.1776	-0.6820 to 0.4413	0.03154	12	0.5808	0.8557	No
PS 18:0_22:5	129.982	205.318		126.664	280.211	281.504	183.372	190.869	90.265	279.167	341.263	232.365	118.416	331.891		155.306	240.917	237.927	686.256		237.304	169.146	337.242	316.08		195.57			PS 18:0_22:5	204.95	#REF!	12	290.764	#REF!	10	103.45	0.140237	0.34808	No		0.1723	-0.5130 to 0.7234	0.02969	10	0.6341	0.8557	No
PS 18:0_22:6	384.791	1901.97		1891.03	2158.16	2744.5	2774.28	2372.42	694.744	3666.15	2466.2	2790.57	2463.41	2374.44	958.308	1752.88	3031.16	1624.83	2827.98		2025.48	1679.99	2881.34	2968.89	348.076	1627.86			PS 18:0_22:6	2192.35	#REF!	12	2008.44	#REF!	12	23.0473	0.612421	0.773182	No		-0.3846	-0.7852 to 0.2429	0.1479	12	0.217	0.6237	No
																														CON			HD
Ester Linked PS Fatty Acids																													Ester Linked PS Derived Fatty Acids	Mean	SEM	N	Mean	SEM	N	PD (%)	p	q	Discovery?		R	95% Confidence Intervals	R squared	N	p	q	Discovery?
PS 18:0	4026.47	3725.46		4008.93	4257.48	5655.92	5641.66	4490.5	2687.74	6782.54	6006.59	5165.63	5410.18	4617.54	2264.74	4365.85	5606.48	3708.5	5788.52		4504.82	4366.02	5146.74	5471.01	1069.27	3625			18:0	4821.59	#REF!	12	4211.21	#REF!	12	3.62821	0.25552	0.591099	No		-0.2273	-0.7087 to 0.3986	0.05167	12	0.4774	0.8121	No
PS 18:1	3763.83	1375.88		1894.33	1722.17	2193.66	2591.89	1899.57	1891.05	2212.7	2994.66	1630.47	2666.98	1752.97	1518.35	2175.56	1799.79	1656.95	1558.79		2257.89	2796.25	1447.38	2092.48	972.403	1871.5			18:1	2236.43	#REF!	12	1825.03	#REF!	12	-32.5159	0.096674	0.57969	No		-0.002496	-0.5756 to 0.5722	6.231e-06	12	0.9939	1	No
PS 20:3	154.582	80.2636		58.7196	59.5113	104.866	85.7345	57.0738	83.0598	132.674	94.2847	97.1826	95.384	136.605		154.523	127.44	110.248	136.471		93.5804	99.374	100.782			57.9688			20:3	91.9446	#REF!	12	112.999	#REF!	9	33.6077	0.119766	0.57969	No		-0.1469	-0.7389 to 0.5731	0.02159	9	0.706	0.8578	No
PS 20:4	221.345	131.705		156.121	156.496	199.908	197.593	142.09	158.812	276.568	244.212	198.948	236.88	258.983		191.784	150.578	156.633	272.653		202.821	175.951	250.04	219.239		173.266			20:4	193.39	#REF!	12	205.195	#REF!	10	-36.4328	0.541648	0.720772	No		0.03143	-0.6103 to 0.6482	0.0009881	10	0.9313	0.9895	No
PS 22:4	265.473	448.589		346.85	366.639	656.571	509.991	376.541	184.017	734.78	625.343	613.27	549.512	442.975	287.28	543.27	688.578	495.028	711.339		398.884	386.959	568.605	538.513	119.008	367.773			22:4	473.131	#REF!	12	462.351	#REF!	12	25.3072	0.876584	0.93874	No		-0.1776	-0.6820 to 0.4413	0.03154	12	0.5808	0.8557	No
PS 22:5	129.982	205.318		126.664	280.211	281.504	183.372	190.869	90.265	279.167	341.263	232.365	118.416	331.891		155.306	240.917	237.927	686.256		237.304	169.146	337.242	316.08		195.57			22:5	204.95	#REF!	12	290.764	#REF!	10	103.45	0.140237	0.34808	No		0.1723	-0.5130 to 0.7234	0.02969	10	0.6341	0.8557	No
PS 22:6	384.791	1901.97		1891.03	2158.16	2744.5	2774.28	2372.42	694.744	3666.15	2466.2	2790.57	2463.41	2374.44	958.308	1752.88	3031.16	1624.83	2827.98		2025.48	1679.99	2881.34	2968.89	348.076	1627.86			22:6	2192.35	#REF!	12	2008.44	#REF!	12	23.0473	0.612421	0.773182	No		-0.3846	-0.7852 to 0.2429	0.1479	12	0.217	0.6237	No
Total PS	4473.24	3934.59		4241.32	4500.33	5918.46	5992.27	4764.53	2894.85	7042.29	6386.28	5364.22	5770.38	4957.7	2514.34	4669.59	5822.47	3995.06	5991		4860.39	4836.85	5366.06	5803.11	1254.38	3959.47			Total PS	5106.9	#REF!	12	4502.53	#REF!	12	0.902607	0.267326	0.591099	No		-0.2235	-0.7068 to 0.4019	0.04996	12	0.485	0.8164	No
																														CON			HD
Totals (Ester Linked)																														Mean	SEM	N	Mean	SEM	N	PD (%)	p	q	Discovery?		R	95% Confidence Intervals	R squared	N	p	q	Discovery?
16:0 (Palmitic)	11195.3	14066.9		15655.3	17739.9	19209.2	19716.9	15478.2	8811.13	22318.1	19901.3	20515.5	17134	18103.2	8520.52	14515.8	21112.9	14469.7	17468.5		16114.9	13255	16728.6	16535.4		14269.1			16:0 (Palmitic)	16.8118	1.15122	12	15.554	0.964756	11	-7.48183	0.411929	0.658191	No		-0.1734	-0.7004 to 0.4760	0.03005	11	0.6102	0.8557	No
16:1 (Palmitoleic)	918.089	603.373		589.986	640.407	720.139	859.241	638.488	551.359	869.873	817.548	816.059	691.483	1009.89	426.812	926.636	912.704	763.701	750.936		814.322	882.282	810.816	706.746		702.946			16:1 (Palmitoleic)	0.726337	0.0361068	12	0.791617	0.0467314	11	8.98756	0.282597	0.591099	No		0.01626	-0.5894 to 0.6102	0.0002645	11	0.9621	0.9895	No
18:0 (Stearic)	7737	11472.9		13542.7	14367	19899.2	20128.9	15354.8	7047.15	22558.5	18564.9	18908.5	17032.9	13857.9	6485.7	10926.9	18966.2	10882.1	15921.1		12376.4	11063.4	15638.7	15535.2		11279.9			18:0 (Stearic)	15.5512	1.42222	12	12.994	1.02944	11	-16.444	0.161059	0.57969	No		-0.3021	-0.7636 to 0.3636	0.09129	11	0.3665	0.7937	No
18:1 (Oleic)	15677.8	12334.3		14321.8	15728.8	17728.9	19486.4	14174.9	10448	19557.7	19953.5	17037.4	16753.5	16860.7	9840.79	14476.6	18356.8	13990	14615.6		16389.2	15551.7	14747.6	16092.2		15896.9			18:1 (Oleic)	16.1003	0.850763	12	15.1653	0.65216	11	-5.80737	0.393398	0.651874	No		-0.1239	-0.6737 to 0.5142	0.01534	11	0.7167	0.8591	No
18:2 (Linoleic)	666.899	380.543		266.778	433.339	804.854	798.031	621.459	510.32	515.883	771.524	611.79	805.509	506.045	358.064	479.212	642.767	463.98	900.798		625.938	712.575	519.828	505.044		319.123			18:2 (Linoleic)	0.598911	0.0522224	12	0.548489	0.0496583	11	-8.41899	0.491801	0.704804	No		0.2604	-0.4023 to 0.7441	0.06783	11	0.4392	0.7937	No
18:3	17.4818	15.8175		15.972	24.8346	18.417	24.9964	26.9836	9.31674	17.6465	15.9083	26.5717	15.5571	29.2857		19.8018	28.7982	17.0008	31.4024			28.1341	40.0602	19.1475		8.4634			18:3	0.0191253	0.00158074	12	0.0246771	0.00313625	9	29.0289	0.139961	0.57969	No		-0.2973	-0.8029 to 0.4571	0.08837	9	0.4372	0.7937	No
20:3 (Eicosatrienoic)	1122.08	780.894		682.283	872.437	1141.2	1154.45	838.961	859.575	1362.42	1121.96	1037.37	942.03	1149.28	404.983	1224.31	1233.1	1150.39	975.042		889.971	867.473	1108.62	1022.21		1074.52			20:3 (Eicosatrienoic)	0.992971	0.0564046	12	1.00908	0.0707638	11	1.6225	0.860534	0.93874	No		0.001649	-0.5988 to 0.6009	2.719e-06	11	0.9962	1	No
20:4 (Arachidonic)	2204.13	3900.98		3811.92	4263.69	5808.01	5813.52	4424.93	2393.74	7128.85	5313.49	5405.12	4578.03	4850.05	2531.4	3984.95	5827.46	3950.89	5155.93		3671.87	3190.6	5449.06	4646.26		3790.6			20:4 (Arachidonic)	4.5872	0.411428	12	4.27719	0.302065	11	-6.75823	0.550519	0.720772	No		-0.2958	-0.7607 to 0.3696	0.08752	11	0.3771	0.7937	No
20:5	146.758	109.096		118.004	145.176	220.011	153.187	133.524	121.831	141.951	187.113	127.417	157.886	86.5929	47.0983	149.694	119.354	116.368	39.4652		121.218	115.514	113.37	134.569		121.488			20:5	0.14683	0.00896161	12	0.105885	0.0104011	11	-27.886	0.0073	0.154828	No		-0.08985	-0.6544 to 0.5391	0.008072	11	0.7928	0.9075	No
22:4 (Adrenic)	1527.85	2103.5		2157.8	2331.69	4010.51	3557.08	2723.07	1282.44	4424.68	3224.7	3477.35	3107.77	2285.9	1258.12	2033.67	3605.18	2590.57	3040.61		2288.02	1980.64	2785.95	2646.43		2253.79			22:4 (Adrenic)	2.82737	0.281327	12	2.43353	0.184818	11	-13.9294	0.256681	0.591099	No		-0.1428	-0.6841 to 0.4999	0.02038	11	0.6754	0.8557	No
22:5 (Osbond)	451.914	650.946		529.625	935.702	1207.54	964.594	830.87	381.754	1130.37	1169.42	1117.54	828.833	1092.55	367.708	716.994	1094.22	833.916	1864.28		887.697	799.098	1240.15	1079.92		843.107			22:5 (Osbond)	0.849926	0.0835451	12	0.983605	0.113241	11	15.7283	0.354202	0.626052	No		0.1525	-0.4925 to 0.6893	0.02324	11	0.6545	0.8557	No
22:6 (Docosahexaenoic)	1330.91	5003.25		6618.17	7097.81	9906.61	10469	8425	2610.87	11051.7	8454.53	9796.18	8595.53	7152.39	3050.09	4419.55	9587.61	4804.25	7110.13		6152.95	4945.8	7946.02	8489.24		5720.5			22:6 (Docosahexaenoic)	7.44663	0.890018	12	6.30714	0.589448	11	-15.3022	0.299302	0.591099	No		-0.4425	-0.8237 to 0.2142	0.1958	11	0.1729	0.5945	No
Total SAT	41974.1	18932.3	25539.8		29198	32107	39108.4	39845.8	30833	15858.3	44876.5	38466.2	39424	34167	31961.1	15006.2	25442.7	40079.2	25351.8			28491.3	24318.3	32367.3					Total Saturated FA	33.0136	2.67459	12	28.5761	2.39183	9	-13.4414	0.250193	0.591099	No		-0.1792	-0.7536 to 0.5504	0.03212	9	0.6445	0.8557	No
Total MUFA	28852.3	16595.9	12937.7		14911.8	16369.2	18449.1	20345.7	14813.4	10999.4	20427.6	20771	17853.5	17445	17870.5	10267.6	15403.2	19269.5	14753.7			17203.5	16434	15558.4					Total Monounsaturated FA	17.7772	1.3355	12	16.0228	0.856945	9	-9.86875	0.486503	0.728956	No		-0.2255	-0.7738 to 0.5159	0.05086	9	0.5596	0.8557	No
Total PUFA	16612.6	7468.01	12945		14200.5	16104.7	23117.2	22934.9	18024.8	8169.85	25773.5	20258.7	21599.3	19031.2	17152.1	8017.45	13028.2	22138.5	13927.4			14637.7	12639.8	19203.1					Total Polyunsaturated FA	17.2674	1.68695	12	15.5306	1.42628	9	-10.0584	0.400006	0.652625	No		-0.1794	-0.7537 to 0.5503	0.03217	9	0.6443	0.8557	No
Total PHOSPHOLIPID	87438.9	42996.2	51422.5		58310.3	64580.9	80674.6	83126.3	63671.2	35027.5	91077.6	79495.8	78876.8	70643.1	66983.7	33291.3	53874.1	81487.2	54032.8			60332.5	53392.2	67128.7					Total Phospholipid	68.0582	5.26698	12	60.1295	4.57147	9	-11.6499	0.31031	0.591099	No		-0.192	-0.7593 to 0.5411	0.03687	9	0.6207	0.8557	No
																														CON			HD
	CON	CON	CON	CON	CON	CON	CON	CON	CON	CON	CON	CON	CON	HD	HD	HD	HD	HD	HD	HD	HD	HD	HD	HD	HD	HD				Mean	SEM	N	Mean	SEM	N	PD (%)	p	q	Discovery?		R	95% Confidence Intervals	R squared	N	p	q	Discovery?
LPC 16:0	34.3136	48.5	41.1027	58.9206	49.282	46.2563	46.8982	51.5369	46.6538	52.1023	61.0036	57.8652	60.636	36.6261	28.0327	40.3829	58.2798	37.9679	36.7066	35.6532	56.3527	48.9959	33.2298	64.2522	12.1303	33.5195			LPC 16:0	50.3901	2.18278	13	40.1638	3.85929	13	-20.2942	0.032548	0.164365	No		-0.4005	-0.7795 to 0.1930	0.1604	13	0.175	0.5656	No
LPC 16:1	2.52727			1.70093	2.24812	2.57983	1.95575	1.21311	0.769231		1.89051		0.624	2.61345	1.1028	0.207207			1.18182	3.66667	2.35714		2.08871						LPC 16:1	1.7232	0.239123	9	1.88826	0.433441	7	9.5787	0.757692	0.844021	No		0.2321	-0.6313 to 0.8386	0.05387	7	0.6165	0.7941	No
LPC 18:0	9.48182	16.1318	20.9643	26.8879	22.8872	25.6303	25.3009	25.7295	21.453	27.303	28.5328	29.8174	26.688	16.563	13.9065	13.7207	27.0459	16.8165	20.6777	20.973	17.9554	15.5447	17.8387	24.5133		13.8906			LPC 18:0	23.6006	1.552	13	18.2872	1.23321	12	-22.514	0.011394	0.069045	No		-0.2864	-0.7389 to 0.3441	0.08202	12	0.3668	0.7941	No
LPC 18:1	35.4273	28.9457	46.9643	51.2897	45.594	38.0672	42.1681	38.0164	30.6154	45.8333	51.635	52.5217	47.216	40.1008	25.1121	39.1802	45.0459	23.7156	33.9835	41.6486	45.7589	54.3984	32.6048	38.7699	8.97479	33.6484			LPC 18:1	42.638	2.17591	13	35.6109	3.20361	13	-16.4808	0.083774	0.211529	No		-0.1319	-0.6366 to 0.4519	0.01741	13	0.6674	0.7941	No
LPC 18:2		0.573643		2.25234				1.60656	2.98291		2.59854		5.488				1.40367		2.38017	2.8018	0.598214		0.806452	4.49558		2.69531			LPC 18:2	2.58366	0.675758	6	2.16874	0.512803	7	-16.0595	0.835664	0.844021	No		-0.03044	-0.7659 to 0.7396	0.0009267	7	0.9483	0.9578	No
LPC 20:4	1.70909	6.5814	2.5	11.9813	14.0902	9.43697	9.65487	5.31148	5.41026	11.4924	11.3723	11.2261	4.584	8.29412	3.52336	5.45045	6.3578	5.3578	8.65289	3.2973	6.8125	3.66667	5.8871	8.46018	2.32773	6.5625			LPC 20:4	8.10387	1.10077	13	5.74234	0.575628	13	-29.1408	0.07338	0.211529	No		-0.284	-0.7220 to 0.3165	0.08067	13	0.347	0.7941	No
LPC 22:4		0.51938			1.43609	1.70588	0.539823	1.60656	1.70085	1.91667	3.08029	3.9913	1.2			1.14414	1.40367	2.54128	1.5124	2.22523	1.00893	2.93496	1.41129						LPC 22:4	1.76969	0.337012	10	1.77274	0.248543	8	0.172474	0.999531	>0.999999	No		0.1696	-0.6077 to 0.7810	0.02877	8	0.688	0.7941	No
LPC 22:6	5.25455	1.74419	1.05357	4.25234	8.30827	5.10084	6.23009	4.34426	1.50427	5.28788	5.46715	8.30435	3.232	1.67227		12.3243	7.22936	1.73394	11.3554	4.35135	4.75893	4.33333	2.48387	6.53097	70.9832	3.14062			LPC 22:6	4.62183	0.642526	13	10.9081	5.5519	12	136.013	0.611412	0.844021	No		0.1621	-0.4540 to 0.6734	0.02629	12	0.6147	0.7941	No
LPE 16:0	22.2818	13.7132	24.9375	24.1963	26.2932	29.3866	28.1947	19.3115	23.5983	27.8636	19.781	20.9739	24.768	31.8992	24.0187	24.955	35.367	24.8624	24.0331	27.6937	35.5446	24.4228	26.9839	42.5487	3.82353	18.1406			LPE 16:0	23.4846	1.19487	13	26.4841	2.59995	13	12.7722	0.309531	0.416586	No		-0.4615	-0.8072 to 0.1200	0.213	13	0.1124	0.5656	No
LPE 16:1			11.9732	12.215					7.05983	7.2803		9.94783	45.32			3.69369	13.156	10.5138		22.8649			1.75806	5.87611		15.2344			LPE 16:1	15.6327	6.00551	6	10.4424	2.788	7	-33.2015	0.730769	0.844021	No		0.5786	-0.3092 to 0.9275	0.3347	7	0.1736	0.5656	No
LPE 18:0	24.6182	69.9612	39.8036	88.8411	97.4211	147.723	123.956	144.746	44.5385	134.28	163.555	148.739	137.288	67.9916	57.3645	37.2883	105.321	44.3119	93.7025	108.387	115.893	135.382	86.5887	129.389		73.4141			LPE 18:0	105.036	13.1363	13	87.9195	9.34126	12	-16.2959	0.30016	0.416586	No		-0.1306	-0.6554 to 0.4792	0.01706	12	0.6858	0.7941	No
LPE 18:1	124.086	18.1124	364.085	46.3411	58.2594	43.6261	132.412	50.127	85.2863	30.7841	90.6971	85.2739	73.884	62.2983	50.014	64.7793	59.922	25.4266	40.2851	269.905	150.728	76.6626	21.9556	95.2257	25.9034	74.9023			LPE 18:1	92.5365	24.4992	13	78.3083	18.6046	13	-15.3757	0.649848	0.844021	No		0.4469	-0.1381 to 0.8007	0.1997	13	0.1257	0.5656	No
LPE 22:5		2.05426	18.8214	8.91589	7.11278	9.64706	17.6903		8.05983	14.4394	9.40876	19.0261		7.04202			11.8624		16.2231	9.1982	33.1696	10.9837	12.0806			28.25			LPE 22:5	11.5176	1.8012	10	16.1012	3.35139	8	39.797	0.253975	0.416586	No		0.2712	-0.5359 to 0.8193	0.07353	8	0.5159	0.7941	No
LPE 22:6	25.7	25	25.8929	76.6168	100.316	89.2269	152.823	62.7869	29.5385	83.9697	137.255	132.017	98.736	76.5882	48.215	44.6847	136.165	52.844	89.2975	38.045	100.054	55.9268	44.9839	139.752	19.0924	65.7031			LPE 22:6	79.9907	12.3794	13	70.104	10.2616	13	-12.3599	0.544535	0.611089	No		-0.5232	-0.8338 to 0.03897	0.2738	13	0.0665	0.5656	No
Total Lyso PC	88.7136	102.996	112.585	157.285	143.846	128.777	132.748	129.365	111.09	143.936	165.58	163.726	149.668	105.87	71.6776	112.41	146.766	88.133	116.45	114.617	135.603	129.874	96.3508	147.022	94.416	93.457			Total Lyso PC	133.101	6.65048	13	111.742	6.43946	13	-16.0473	0.029982	0.164365	No		-0.2242	-0.6899 to 0.3729	0.05026	13	0.4616	0.7941	No
Total Lyso PE	196.686	128.841	485.513	257.126	289.402	319.609	455.075	276.971	198.081	298.617	420.697	415.978	379.996	245.819	179.612	175.401	361.794	157.959	263.541	476.095	435.388	303.378	194.351	412.792	48.8193	275.645			Total Lyso PE	317.123	30.2017	13	271.584	34.4089	13	-14.3599	0.329969	0.416586	No		0.02837	-0.5309 to 0.5704	0.0008049	13	0.9267	0.9578	No

## Sheet: Cerebellum
	1000	cerebellum	cerebellum	cerebellum	cerebellum	cerebellum	cerebellum	cerebellum	cerebellum	cerebellum	cerebellum	cerebellum	cerebellum	cerebellum	cerebellum	cerebellum	cerebellum	cerebellum	cerebellum	cerebellum	cerebellum	cerebellum	cerebellum	cerebellum	cerebellum	cerebellum	cerebellum			1000
	pmol	CON	CON	CON	CON	CON	CON	CON	CON	CON	CON	CON	CON	CON	HD	HD	HD	HD	HD	HD	HD	HD	HD	HD	HD	HD	HD				CON			HD								Pearson's Correlation to CAG Repeat (HD Only)
	PC Species																														Mean	SEM	N	Mean	SEM	N	PD (%)	p	q	Discovery?		R	95% Confidence Intervals	R squared	N	p	q	Discovery?
	PC (32:0) 16:0_16:0	2191.46	1617.32	2406.08	1576.56	2282.3	3241.44	3014.78	2864.32	1784.22		2630.38	786.998	2654.49	2407.61	2621.24	2142.02	2386.75	2164.93	2869.2	1334.65	2553.87	2425.38	990.432	2236.66	2415.04	1859.6			PC 16:0_16:0	2254.2	203.999	12	2185.18	144.479	13	-3.06147	0.785306	0.953803	No		-0.05746	-0.5898 to 0.5097	0.003301	13	0.8521	0.9919	No
	PC (32:1) 16:0_16:1	390.018	231.042	383.372	212.142	330.532	443.321	559.475	587.308	253.31		440.426	122.726	416.481	485.155	459.877	312.518	385.058	399.459	436.5	485.906	437.1	484.033	166.75	583.278	477.47	304.197			PC 16:0_16:1	364.179	40.4838	12	416.715	29.4618	13	14.4259	0.306285	0.934457	No		-0.00821	-0.5567 to 0.5452	6.74e-05	13	0.9788	1	No
	PC (34:0) 16:0_18:0	616.282	393.1	532.177	427.117	546.611	929.366	750.645	694.575	444.373		718.736	201.658	650.672	522.496	457.5	449.179	425.025	405.09	575.648	192.06	450.892	379.083	170.581	443.403	561.391	353.115			PC 16:0_18:0	575.443	55.9259	12	414.266	33.8376	13	-28.0091	0.023778	0.694506	No		-0.06248	-0.5930 to 0.5059	0.003904	13	0.8393	0.9919	No
	PC (34:1) 16:0_18:1	5287.97	3697.89	6123.65	3539.26	4780.75	7567.98	7248.28	7493.92	4099.18		6842.82	1686.85	6539.45	6211.54	6298.28	5492.98	5919.72	5890.06	7458.38	3302.41	5345.93	5998.23	2430.4	8471.7	7608.54	4417.77			PC 16:0_18:1	5409	541.034	12	5757.38	462.837	13	6.44072	0.629445	0.934457	No		-0.2441	-0.7008 to 0.3546	0.05958	13	0.4216	0.9407	No
	PC (34:1) 16:1_18:0	50.5251	30.2824	53.0372	32.9343	40.8611	71.491	62.3267	64.1421	42.3503		54.3233	16.3132	47.9005	67.116	61.5006	46.9297	57.6505	40.1191	56.642	28.3483	38.0594	54.7473	27.371	84.4796	68.2334	42.6545			PC 16:1_18:0	47.2073	4.53077	12	51.8347	4.60797	13	9.80242	0.48115	0.934457	No		-0.5488	-0.8444 to 0.003116	0.3012	13	0.0521	0.9407	No
	PC (34:2) 16:0_18:2	85.8965	196.704	137.482	77.1963	107.036	198.554	163.54	138.581	131.34		147.486	78.5131	189.866	162.931	96.1097	127.27	152.298	156.989	387.688	299.83	151.405	184.293	156.367	149.25	120.979	127.859			PC 16:0_18:2	137.683	12.7619	12	174.867	22.2312	13	27.0071	0.347493	0.885775	No		0.5147	-0.05060 to 0.8303	0.265	13	0.0719	0.9407	No
	PC (34:2) 16:1_18:1	133.931	88.404	134.155	81.4454	94.6707	153.789	162.155	148.677	80.843		144.892	43.2391	119.76	132.216	182.052	106.024	110.427	132.966	107.107	379.7	102.12	149.89	74.5665	209.409	192.395	89.4852			PC 16:1_18:1	115.497	10.6827	12	151.412	22.1708	13	31.0963	0.37602	0.914926	No		0.2892	-0.3114 to 0.7247	0.08365	13	0.3378	0.9407	No
	PC (34:3) 16:0_18:3	8.56987	11.7442		9.42198	14.3064	29.9392	26.2267	15.7327	11.4603		11.0949	6.15385	17.317	14.0468	9.40784	9.77208	16.334	5.49005	14.3325	9.87814	19.7207	19.4576	9.86171	16.8051	13.4645	14.8607			PC 16:0_18:3	14.7243	2.22356	11	13.3409	1.17892	13	-9.39522	0.590482	0.934457	No		-0.1425	-0.6430 to 0.4433	0.02032	13	0.6423	0.9481	No
	PC (36:1) 18:0_18:1	1182.19	681.098	1042.25	684.19	861.26	1525.07	1372.23	1466.33	726.689		1306.63	417.981	1032.74	1107.82	1113.21	1242.21	1010.98	1111.33	1363.36	494.742	804.04	897.248	540.153	2150.64	1584.62	749.228			PC 18:0_18:1	1024.89	102.561	12	1089.97	123.173	13	6.35011	0.688535	0.934457	No		-0.3443	-0.7525 to 0.2551	0.1185	13	0.2494	0.9407	No
	PC (36:2) 18:0_18:2	46.5168	58.4525	55.8731	20.359	26.5964	66.0299	48.3887	40.4352	36.39		48.8976	22.0463	52.4707	35.9997	5.19818	39.5792	36.4491	31.0625	106.014	72.3023	34.2299	36.164	74.0553	62.7904	33.32	34.0136			PC 18:0_18:2	43.538	4.23577	12	46.2445	7.1709	13	6.21628	0.748716	0.934457	No		0.275	-0.3252 to 0.7173	0.07564	13	0.3631	0.9407	No
	PC (36:2) 18:1_18:1	492.865	322.806	448.587	301.766	409.531	648.321	649.59	639.69	315.213		585.461	146.33	445.636	496.961	484.779	441.171	428.551	491.73	514.044	802.279	372.728	406.944	205.54	906.744	767.132	322.798			PC 18:1_18:1	450.483	46.509	12	510.877	55.3932	13	13.4065	0.412457	0.934457	No		0.07865	-0.4937 to 0.6035	0.006186	13	0.7984	0.9919	No
	PC (36:3) 16:0_20:3	54.1541	63.1832	123.915	66.2187	68.108	118.189	106.113	94.4315	67.6868		91.7585	60.1062	166.867	87.1741	80.0704	74.9438	107.936	92.0956	94.2271	127.668	79.1222	87.5899	63.5362	87.2942	67.8669	95.0541			PC 16:0_20:3	90.0609	9.76078	12	88.0444	4.66407	13	-2.23896	0.854492	0.977912	No		0.2669	-0.3331 to 0.7130	0.07124	13	0.378	0.9407	No
	PC (36:3) 18:1_18:2	26.9277	48.1418	49.2354	25.573	23.7492	57.5593	58.1851	53.6685	38.2735		51.0793	18.7228	49.9273	52.9654	19.3065	34.7615	32.5144	55.499	97.0925	230.974	35.0778	56.8684	32.9491	58.6017	44.6984	38.5771			PC 18:1_18:2	41.7536	4.13837	12	60.7604	15.1438	13	45.5215	0.469594	0.993691	No		0.5722	0.03093 to 0.8539	0.3274	13	0.041	0.9407	No
	PC (36:4) 16:0_20:4	693.645	573.134	727.818	529.825	661.155	1090.87	940.892	971.755	534.908		894.196	324.193	778.402	777.233	888.015	611.893	660.108	749.703	1055.57	468.965	769.608	731.205	514.705	687.868	714.443	584.467			PC 16:0_20:4	726.733	63.7114	12	708.753	42.8032	13	-2.47406	0.817227	0.977912	No		0.002305	-0.5494 to 0.5526	5.312e-06	13	0.994	1	No
	PC (36:5) 16:0_20:5	3.82061	14.6151	10.6845	3.22783	9.37898	24.6397	13.6019	12.2235	6.71265		12.3087	1.09101	16.5502	10.8761	8.17518	5.56937	3.62644	16.5359	3.7298	10.8613	21.9969	18.3652	8.08205	0.683599	18.0357	12.3206			PC 16:0_20:5	10.7379	1.88759	12	10.6814	1.81769	13	-0.526063	0.982926	0.999999	No		0.4606	-0.1211 to 0.8068	0.2121	13	0.1132	0.9407	No
	PC (36:5) 16:1_20:4	15.5376	8.66323	26.8234	15.2088	16.2194	13.3481	27.7059	20.0965	19.8778		16.0319	9.8013	17.6132	22.5224	27.3587	14.5324	21.2769	14.4317	19.9046	30.9626	9.87308	13.8964	8.78853	25.6039	17.6112	11.6744			PC 16:1_20:4	17.2439	1.67468	12	18.3413	1.92719	13	6.36381	0.671345	0.934457	No		-0.1133	-0.6253 to 0.4668	0.01284	13	0.7124	0.9688	No
	PC (38:3) 18:0_20:3	27.0909	45.7167	79.6726	39.6833	35.746	69.3588	63.6667	54.1583	35.5635		45.4797	32.9316	93.0763	62.0775	41.1	53.6964	53.4	36.0811	44.8934	124.573	21.45	54.0417	40.5221	55.375	58.4609	48.2705			PC 18:0_20:3	51.8454	5.93331	12	53.3801	6.65419	13	2.96019	0.810042	0.999999	No		0.2779	-0.3224 to 0.7188	0.07723	13	0.3579	0.9407	No
	PC (38:4) 16:0_22:4	45.4417	43.5477	35.7306	36.8091	33.0916	78.4173	69.0044	65.4979	34.6869		72.4974	19.3508	43.3005	48.5166	20.3029	50.6054	48.4448	24.4663	117.19	26.7264	46.5704	49.7299	15.6885	75.2307	47.0185	39.5735			PC 16:0_22:4	48.1147	5.37745	12	46.928	7.3448	13	-2.46642	0.978697	0.999999	No		0.0979	-0.4789 to 0.6157	0.009584	13	0.7504	0.9744	No
	PC (38:4) 18:0_20:4	510.141	457.867	503.397	384.434	480.781	841.119	739.537	585.801	421.361		638.268	255.589	544.164	464.885	557.317	368.771	415.883	519.55	668.682	208.962	475.992	409.232	348.828	429.513	529.308	382.368			PC 18:0_20:4	530.205	45.4571	12	444.561	31.392	13	-16.153	0.136861	0.897784	No		-0.05694	-0.5894 to 0.5101	0.003242	13	0.8534	0.9919	No
	PC (38:4) 18:1_20:3	30.7717	22.0436	53.0584	19.0482	24.7461	42.1585	52.8417	55.3427	17.1905		29.8562	6.95781	40.9021	31.8466	1.75712	32.1776	25.7219	33.8126	24.4233	134.158	14.3124	33.3047	20.8074	49.9364	46.2827	28.4515			PC 18:1_20:3	32.9098	4.57866	12	36.6917	8.82268	13	11.4917	0.936162	0.999999	No		0.4387	-0.1481 to 0.7970	0.1924	13	0.1337	0.9407	No
	PC (38:5) 16:0_22:5	31.7662	16.6485	31.423	14.4982	26.9294	51.3371	51.9099	31.0331	10.6441		32.4196	23.5525	34.2641	42.6393	28.4706	26.838	30.5593	11.3262	73.6552	26.3922	50.9903	41.9182	0.839527	18.5658	25.6633	21.825			PC 16:0_22:5	29.7021	3.70167	12	30.7448	5.11536	13	3.51051	0.870396	0.977912	No		0.3412	-0.2583 to 0.7510	0.1164	13	0.2539	0.9407	No
	PC (38:5) 18:0_20:5	38.0118	18.6466	36.1754	27.4972	26.6874	41.8942	33.1024	63.4738	31.4524		43.6428	0.275601	21.7655	38.9988	58.8692	38.4133	33.8614	43.4192	81.6787	9.11927	26.1716	23.4536	20.5875	106.214	88.1837	20.8025			PC 18:0_20:5	31.8854	4.45259	12	45.3671	8.25922	13	42.2817	0.167638	0.897784	No		-0.2555	-0.7070 to 0.3439	0.06528	13	0.3995	0.9407	No
	PC (38:5) 18:1_20:4	137.309	120.868	167.541	111.535	148.912	234.756	226.291	159.773	117.234		189.597	58.9913	189.817	157.14	168.426	100.317	102.818	129.774	124.368	181.951	133.126	139.541	111.239	107.801	121.314	113.003			PC 18:1_20:4	155.219	14.5852	12	130.063	7.10437	13	-16.2067	0.140541	0.897784	No		0.2985	-0.3021 to 0.7295	0.08913	13	0.3218	0.9407	No
	PC (38:6) 16:0_22:6	570.701	288.392	529.484	352.46	410.339	641.128	636.136	649.958	375.847		498.686	138.105	609.263	509.863	519.901	431.334	417.329	371.799	384.033	212.464	432.297	436.321	143.637	456.018	545.428	338.214			PC 16:0_22:6	475.042	47.0524	12	399.895	32.0394	13	-15.8189	0.201948	0.897784	No		-0.2536	-0.7059 to 0.3457	0.0643	13	0.4032	0.9407	No
	PC (38:6) 18:1_20:5	26.158	21.1389	28.4495	11.4028	25.2553	32.0893	42.5081	53.0555	19.923		13.9984	7.82708	20.0468	21.7293	32.0974	20.017	18.7622	19.6685	60.7233	9.85171	38.4784	42.6123	19.5818	49.2305	57.2431	15.5476			PC 18:1_20:5	25.1544	3.71623	12	31.1956	4.66654	13	24.0166	0.322072	0.934457	No		0.01936	-0.5374 to 0.5643	0.0003748	13	0.9499	1	No
	PC (38:6) 18:2_20:4	0.74069	6.24462	4.87162	1.45417	1.3261	14.2253	5.80976	5.03667			0.606428		4.33121	1.53197	2.41693	1.44391		1.14494	9.87476	3.41098			9.03131	3.39688	3.18119	2.84479			PC 18:2_20:4	4.46466	1.28421	10	3.82777	0.97484	10	-14.2653	0.853428	0.999999	No		0.07965	-0.5790 to 0.6754	0.006344	10	0.8269	0.9919	No
	PC (38:7) 16:1_22:6	27.6818	23.4833	26.0531	17.7083	21.7222	32.542	38.234	24.75	22.5952		19.6284	12.0855	22.9542	23.031	26.4923	19.2857	25.6583	21.991	19.3197	21.7521	22.15	27.1		21.9306	29.6522	18.6885			PC 16:1_22:6	24.1198	1.9519	12	23.0876	0.994699	12	-4.27957	0.643813	0.934457	No		-0.3634	-0.7756 to 0.2659	0.1321	12	0.2456	0.9407	No
	PC (40:4) 18:0_22:4	44.8909	27.225	29.4956	37.6583	35.7143	61.6565	38.7731	40.7	30.4206		47.2432	14.7436	37.8015	44.3101	52.6462	40.9018	48.5	43.4865	75.959	35.9658	38.4	45.2917	28.8015	64.2986	45.4174	28.6066			PC 18:0_22:4	37.1936	3.35382	12	45.5835	3.64562	13	22.5574	0.103847	0.897784	No		-0.153	-0.6493 to 0.4346	0.02341	13	0.6177	0.9407	No
	PC (40:5) 18:0_22:5	39.7273	38.725	47.2478	33.2833	48.5159	78.4046	53.2411	52.7	32.1508		53.25	18.2222	42.458	40.4574	55.0615	41.875	39.3833	38.8919	80.6721	48.7607	47.075	50.9583	33.6324	59.3889	49.3478	35.2705			PC 18:0_22:5	44.8272	4.28286	12	47.7519	3.46995	13	6.52449	0.611412	0.993691	No		0.2058	-0.3893 to 0.6797	0.04235	13	0.5	0.9407	No
	PC (40:6) 18:0_22:6	347.35	198.621	350.573	233.141	310.915	451.706	423.839	373.364	269.83		355.158	86.0135	431.554	305.125	300.647	251.064	248.419	264.563	332.321	113.746	238.025	248.115	92.4659	288.087	386.176	205.327			PC 18:0_22:6	319.339	30.891	12	251.852	22.3709	13	-21.1331	0.091762	0.897784	No		-0.1223	-0.6308 to 0.4596	0.01497	13	0.6905	0.9639	No
	PC (40:6) 18:1_22:5	23.5957	6.57099	6.45388	11.8093	15.0533	13.8134	28.7141	23.3191	2.93192		10.9841	5.23433	7.64438	20.8978	13.1303	11.4539	27.8479	3.32921	19.1132	19.6049		10.5101	7.22525	29.6837	18.8062	3.62352			PC 18:1_22:5	13.0104	2.38458	12	15.4355	2.50471	12	18.6399	0.490497	0.934457	No		-0.3499	-0.7693 to 0.2803	0.1224	12	0.2649	0.9407	No
	PC (40:7) 18:1_22:6	158.564	83.075	162.504	95.7167	136.81	178.366	162.007	143.375	110.746		163.155	42.6667	165.863	122.171	133.608	118.116	99.15	117.468	105.574	65.2991	104.225	123.833	59.6324	122.688	182.53	86.6311			PC 18:1_22:6	133.571	12.0192	12	110.84	8.65387	13	-17.0174	0.140249	0.897784	No		-0.1371	-0.6398 to 0.4477	0.0188	13	0.6551	0.9508	No
	PC (40:8) 18:2_22:6	14.4455		12.4602	12.3917		15.0382	6.98582	6.725	6.57143			6.00855	15.2366		10.0154	9.16964	6.35833	9.02703	15.5164	12.3504	7.725	8.425	7.30147	12.2639	13.9391	4.41803			PC 18:2_22:6	10.6514	1.33343	9	9.70914	0.939764	12	-8.84659	0.571911	0.934457	No		0.2928	-0.3379 to 0.7420	0.08571	12	0.3558	0.9407	No
																															CON			HD
	Plasmanyl PC Species																														Mean	SEM	N	Mean	SEM	N	PD (%)	p	q	Discovery?		R	95% Confidence Intervals	R squared	N	p	q	Discovery?
	PC-O 16:0_16:0	84.0382	70.8933	97.4354	62.9933	94.3746	131.834	111.235	104.743	77.4619		96.0081	38.3436	132.085	140.071	120.763	98.9482	118.668	106.317	99.0016	130.395	105.868	122.818	45.3029	113.751	100.871	86.4033			PC O-16:0_16:0	91.7872	7.89001	12	106.86	6.53443	13	16.4215	0.086762	0.422213	No		-0.01095	-0.5586 to 0.5433	0.0001199	13	0.9717	1	No
	PC-O 16:1_16:0	19.8909	19.725	22.0796	14.4083	13.4921	22.5878	20.3333	22.8083	12.6508		18.0541	13.2479	21.374	21.0233	20.1231	24.1518	20.2583	23.7477	20.9262	102.846	20.1	19.1917	15.0147	40.6667	29.5391	17.0984			PC O-16:1_16:0	18.3877	1.12415	12	28.8221	6.42362	13	56.7467	0.086762	0.422213	No		0.4311	-0.1573 to 0.7936	0.1858	13	0.1414	0.9407	No
	PC-O 18:1_16:0	156.204	117.812	187.968	103.837	141.702	245.797	209.478	251.112	113.463		193.246	44.4308	189.209	247.91	222.088	201.254	195.812	224.652	221.43	193.687	160.237	171.145	65.1206	464.808	282.36	132.43			PC O-18:1_16:0	162.855	17.7437	12	214.072	25.747	13	31.4494	0.097642	0.435567	No		-0.2957	-0.7281 to 0.3049	0.08746	13	0.3266	0.9407	No
	PC-O 18:0_18:2		23.575	37.1593		29.3968		48.4468	59.1417	19.7698		36.6554	10.9573	30.1908	36.1473	38.3923	40.3482	41.7	41.8018	44.7213	81.1111	25.2833	32.4917	16.3309	109.576	80.4	27.4508			PC O-18:0_18:2	32.8103	4.89182	9	47.3658	7.37915	13	44.3624	0.116374	0.897784	No		-0.0187	-0.5639 to 0.5378	0.0003498	13	0.9516	1	No
	PC-O 16:0_20:4	15.8182	18.1667	11.6283	8.54167	17	26.0534	20.4965	18.6167	9.49206		16.277	15.2308	16.458	21.7984	18.3077	18.2589	15.2083	19.0811	23.0902	76.0256	17.3583	18.9667	15.8382	25.9722	19.2087	12.6967			PC O-16:0_20:4	16.1483	1.38052	12	23.2162	4.50205	13	43.7692	0.067833	0.422213	No		0.4715	-0.1074 to 0.8116	0.2223	13	0.1039	0.9407	No
	PC-O 16:1_20:4	7.03636	40.1083	17.2389	4.23333	8.9127	15.6489	10.5816	9.70833	3.71429		7.81757	29.8889	11.7328	10.1395	8.4	7.65179	8.025	18.6667	10.6311	84.3333	10.6917	8.78333	51.8382	8.47222	8.81739	20.4918			PC O-16:1_20:4	13.8852	3.13361	12	19.7648	6.32435	13	42.3446	0.649511	0.999692	No		0.3853	-0.2103 to 0.7723	0.1485	13	0.1935	0.9407	No
	PC-O 18:0_20:4	31.0909	22.15	24.0265	16.8833	23.5159	40.1298	30.4397	24.9	13.0556		23.3716	15.641	24.2977	35.4341	37.5615	17.9375	25.2833	25.8649	27.9426	46.0427	25.2167	22.8083	24.3015	30.4097	34.6783	21.5902			PC O-18:0_20:4	24.1252	2.12664	12	28.8516	2.14217	13	19.5914	0.131076	0.897784	No		0.1377	-0.4472 to 0.6401	0.01897	13	0.6537	0.9508	No
	PC-O 18:1_20:4	16.4091	22.4917	15.5221	9.85	12.4127	28.4656	22.7518	19.225	8.70635		15.4324	15.5897	19.4198	17.3721	20.5923	12.5179	18.8333		23.582	69.5897	22.775	20.8417	23.5441	29.5556	23.1826	19.0656			PC O-18:1_20:4	17.1897	1.63533	12	25.121	4.21502	12	46.1398	0.028421	0.422213	No		0.4604	-0.1543 to 0.8181	0.2119	12	0.1321	0.9407	No
																															CON			HD
	Ester Linked PC Fatty Acids																														Mean	SEM	N	Mean	SEM	N	PD (%)	p	q	Discovery?		R	95% Confidence Intervals	R squared	N	p	q	Discovery?
	16:0	12431.3	8973.07	13755.4	8602.53	11802.4	18056.8	16936.4	16862.3	9742.16		15330.5	4332.32	15114.1	14096.7	14471.6	12201.3	13274.7	12807.6	16680.7	8259.38	13199.6	13594.1	5786.75	16082.6	15443.1	10264.4			16:0	568.247	57.3883	12	659.615	51.0082	13	16.0789	0.935684	0.977912	No		-0.1504	-0.6477 to 0.4368	0.02261	13	0.6239	0.9407	No
	16:1	617.693	381.875	623.441	359.438	504.005	714.491	849.897	844.974	418.976		675.301	204.166	624.709	730.04	757.28	499.29	600.071	608.967	639.474	946.669	609.302	729.667	277.476	924.701	785.361	466.699			16:1	2706.37	249.062	12	2490.81	203.196	13	-7.96492	0.2465	0.897784	No		0.06935	-0.5008 to 0.5975	0.004809	13	0.8219	0.9919	No
	18:0	2902.72	1949.73	2729.89	1920.3	2413.69	4136.09	3585.75	3435.68	2070.58		3311.63	1065.77	2954.6	2689.29	2703.05	2572.62	2369.55	2533.59	3385.87	1328.58	2174.33	2198.34	1377	3744.19	3404.46	1899.66			18:0	7826.81	774.379	12	8373.12	653.466	13	6.97991	0.509539	0.934457	No		-0.2446	-0.7011 to 0.3541	0.05983	13	0.4206	0.9407	No
	18:1	7966.99	5393.7	8636.02	5172.11	6905.02	11070.1	10609.9	10823.8	5823.51		9909.93	2573.31	9037.38	8830.52	8899.33	8020.39	8186.28	8457.7	10327.5	6413.39	7284.29	8223.32	3688.05	13014	11333.5	6172.36			18:1	259.291	23.5312	12	341.144	44.1425	13	31.568	0.728339	0.999692	No		-0.1958	-0.6740 to 0.3982	0.03833	13	0.5215	0.9407	No
	18:2	174.527	333.118	297.081	136.974	188.104	351.407	331.356	303.588	232.344		284.725	136.248	342.022	289.576	171.439	252.573	269.32	295.525	660.906	699.978	253.721	318.242	296.035	395.88	296.518	235.163			18:2	174.816	19.0356	12	178.116	18.6761	13	1.88781	0.538245	0.993691	No		0.5091	-0.05824 to 0.8279	0.2592	13	0.0756	0.9407	No
	20:3	112.017	130.944	256.646	124.95	128.6	229.706	222.621	203.933	120.441		167.094	99.9957	300.845	181.098	122.928	160.818	187.057	161.989	163.544	386.398	114.885	174.936	124.866	192.606	172.61	171.776			20:3	1504.47	126.504	12	1399.68	68.2496	13	-6.96495	0.902591	0.977912	No		0.3729	-0.2241 to 0.7664	0.1391	13	0.2095	0.9407	No
	20:4	1427.73	1269.69	1498.87	1081.97	1370.23	2304.62	2024.5	1814.91	1128.35		1801.6	724.924	1606.24	1508.06	1728.4	1153.32	1267.44	1478.22	1963.65	1170.24	1464.64	1365.28	1108.11	1348.59	1471.74	1168.2			20:4	67.7777	8.56504	12	87.2441	11.9507	13	28.721	0.475921	0.934457	No		0.098	-0.4788 to 0.6157	0.009605	13	0.7501	0.9744	No
	20:5	67.9904	54.4006	75.3094	42.1278	61.3216	98.6232	89.2124	128.753	58.0881		69.9498	9.1937	58.3625	71.6041	99.1418	63.9997	56.2501	79.6235	146.132	29.8323	86.647	84.4312	48.2514	156.128	163.463	48.6708			20:5	85.3082	8.35046	12	92.5114	10.4989	13	8.44374	0.347493	0.885775	No		-0.09894	-0.6163 to 0.4781	0.00979	13	0.7478	0.9744	No
	22:4	90.3326	70.7727	65.2261	74.4674	68.8059	140.074	107.777	106.198	65.1075		119.741	34.0944	81.102	92.8267	72.949	91.5072	96.9448	67.9528	193.149	62.6922	84.9704	95.0215	44.49	139.529	92.4359	68.1801			22:4	87.5397	8.98506	12	92.7449	8.90617	13	5.94612	0.596619	0.934457	No		0.01531	-0.5402 to 0.5616	0.0002343	13	0.9604	1	No
	22:5	95.0892	61.9445	85.1247	59.5908	90.4986	143.555	133.865	107.052	45.7269		96.6537	47.0091	84.3665	103.994	96.6625	80.1669	97.7906	53.5473	173.44	94.7577	98.0653	103.387	41.6971	107.638	93.8173	60.719			22:5	960.059	91.0964	12	792.862	62.7583	13	-17.4153	0.684578	0.934457	No		0.1481	-0.4387 to 0.6463	0.02193	13	0.6293	0.9407	No
	22:6	1118.74	593.571	1081.07	711.417	879.786	1318.78	1267.2	1198.17	785.59		1036.63	284.879	1244.87	960.19	990.663	828.969	796.915	784.848	856.764	425.611	804.422	843.794	303.037	900.987	1157.73	653.279			22:6	107.935	8.75694	12	130.076	9.22457	13	20.513	0.146454	0.897784	No		-0.1833	-0.6669 to 0.4090	0.03361	13	0.5488	0.9407	No
																															CON			HD
	Ether Linked PC Fatty Acids																														Mean	SEM	N	Mean	SEM	N	PD (%)	p	q	Discovery?		R	95% Confidence Intervals	R squared	N	p	q	Discovery?
	PC-O 16:0	99.8564	89.06	109.064	71.535	111.375	157.887	131.732	123.36	86.954		112.285	53.5744	148.544	161.87	139.071	117.207	133.877	125.398	122.092	206.421	123.227	141.785	61.1412	139.724	120.08	99.1			O-16:0	107.935	8.75694	12	130.076	9.22457	13	20.513	0.086762	0.422213	No		0.2223	-0.3745 to 0.6889	0.04944	13	0.4653	0.9407	No
	PC-O 16:1	26.9273	59.8333	39.3186	18.6417	22.4048	38.2366	30.9149	32.5167	16.3651		25.8716	43.1368	33.1069	31.1628	28.5231	31.8036	28.2833	42.4144	31.5574	187.179	30.7917	27.975	66.8529	49.1389	38.3565	37.5902			O-16:1	32.2728	3.45009	12	48.5869	11.9393	13	50.5503	0.210424	0.897784	No		0.436	-0.1513 to 0.7958	0.1901	13	0.1364	0.9407	No
	PC-O 18:0	31.0909	45.725	61.1858	16.8833	52.9127	40.1298	78.8865	84.0417	32.8254		60.027	26.5983	54.4885	71.5814	75.9538	58.2857	66.9833	67.6667	72.6639	127.154	50.5	55.3	40.6324	139.986	115.078	49.041			O-18:0	48.7329	5.92943	12	76.2174	8.69314	13	56.3982	0.025666	0.422213	No		0.01807	-0.5383 to 0.5634	0.0003265	13	0.9533	1	No
	PC-O 18:1	172.613	140.303	203.49	113.687	154.114	274.263	232.23	270.337	122.17		208.678	60.0205	208.629	265.282	242.68	213.771	214.645	224.652	245.011	263.277	183.012	191.987	88.6647	494.364	305.543	151.495			O-18:1	180.045	18.7498	12	237.26	26.3078	13	31.7787	0.090862	0.897784	No		-0.2317	-0.6941 to 0.3660	0.05369	13	0.4462	0.9407	No
	Total PC	13354.7	9455.39	14359.7	9042.97	12055.6	19057.9	17876.7	17693.9	10132		16211	4671.28	15520.6	14529.9	14834.3	12766.8	13396.8	13447.3	17397.4	9526.62	12922.8	13687.8	6433.96	18124.8	16953.2	10451.1			Total Ester PC	13286	1251.9	12	13421	902.97	13	1.01615	0.931158	0.977912	No		-0.1548	-0.6503 to 0.4331	0.02398	13	0.6135	0.9407	No
	Total PC-O	330.487	334.922	413.058	220.747	340.806	510.516	473.763	510.255	258.314		406.862	183.33	444.768	529.896	486.228	421.068	443.788	460.132	471.325	784.031	387.53	417.047	257.291	823.213	579.057	337.226			Total Ether PC	368.986	31.6484	12	492.141	44.463	13	33.3767	0.03467	0.694506	No		0.02964	-0.5300 to 0.5713	0.0008783	13	0.9234	1	No
	Total Combined PC	13685.2	9790.32	14772.8	9263.72	12396.4	19568.4	18350.5	18204.2	10390.3		16617.8	4854.61	15965.4	15059.8	15320.6	13187.9	13840.6	13907.4	17868.8	10310.6	13310.3	14104.8	6691.25	18948.1	17532.3	10788.4			Total Combined PC	13655	1282.12	12	13913.1	924.108	13	1.8906	0.871856	0.977912	No		-0.1499	-0.6474 to 0.4372	0.02246	13	0.6251	0.9407	No
																															CON			HD
	PE Species																														Mean	SEM	N	Mean	SEM	N	PD (%)	p	q	Discovery?		R	95% Confidence Intervals	R squared	N	p	q	Discovery?
	PE (34:1) 16:0_18:1	314.026	158.526	314.35	193.055	227.908	373.327	352.819	357.569	167.287		367.66	88.7783	276.931	266.177	327.054	311.618	248.108	325.424	291.382	220.329	328.734	253.518	134.077	488.611	281.178	223.63			PE 16:0_18:1	266.02	27.7999	12	284.603	22.782	13	6.98572	0.610353	0.934457	No		-0.1876	-0.6694 to 0.4053	0.03519	13	0.5394	0.9407	No
	PE (34:1) 16:1_18:0	14.9099	10.2071	23.6145	10.0536	12.6953	22.5054	25.3303	23.3974	13.3561		32.0359	2.95679	15.4202	20.2493	28.0848	15.534	18.4922	10.3507	18.593	23.3716	16.4081	20.0569	8.15072	27.2988	19.1268	20.4925			PE 16:1_18:0	17.2069	2.36808	12	18.9392	1.57517	13	10.0676	0.549492	0.934457	No		-0.1668	-0.6574 to 0.4231	0.02783	13	0.586	0.9407	No
	PE (34:2) 16:0_18:2	3.84044	7.74125	7.33194	5.45389	3.40085	6.03583	8.4075	8.69007	5.2931		8.0115	4.26513	8.32088	7.94986	4.61385	8.60665	5.76617	7.15861	13.7777	28.0774	7.79755	7.2367	8.65895	7.75068	3.4685	7.12526			PE 16:0_18:2	6.39937	0.554496	12	9.07599	1.71977	13	41.8263	0.320322	0.885775	No		0.5807	0.04375 to 0.8574	0.3373	13	0.0374	0.9407	No
	PE (34:2) 16:1_18:1	40.4868	19.8254	55.5176	29.1211	30.6706	45.8039	62.3088	79.3183	30.9371		56.0088	8.38444	49.1524	49.5153	38.8246	50.688	36.7255	35.3369	41.3371	74.3927	31.2191	47.555	19.569	74.1452	43.0445	25.6698			PE 16:1_18:1	42.2946	5.7004	12	43.694	4.51351	13	3.30882	0.849183	0.977912	No		0.05942	-0.5082 to 0.5911	0.003531	13	0.8471	0.9919	No
	PE (36:0) 18:0_18:0																														0	0		0	0
	PE (36:1) 18:0_18:1	268.291	171.15	274.885	174.417	237.413	384.13	332.631	304.842	198.508		382.277	91.6496	222.313	252.791	314.815	304.304	247.767	316.559	320.779	159.632	204.683	192.192	142.897	551.493	287.722	183.41			PE 18:0_18:1	253.542	25.6297	12	267.619	29.3471	13	5.55196	0.978697	0.999999	No		-0.3727	-0.7663 to 0.2244	0.1389	13	0.2098	0.9407	No
	PE (36:2) 18:0_18:2	13.4818	28.7312	26.3948	10.669	12.2213	34.8507	28.2585	21.4699	16.8532		34.4314	9.30646	27.1553	22.0478	18.9876	22.9517	17.9571	27.9924	62.5186	52.9346	26.1301	22.1205	21.865	30.4511	10.4217	19.4755			PE 18:0_18:2	21.9853	2.66077	12	27.3734	4.01482	13	24.5076	0.611412	0.993691	No		0.5311	-0.02813 to 0.8371	0.282	13	0.0618	0.9407	No
	PE (36:2) 18:1_18:1	427.209	186.61	428.738	245.781	294.477	485.981	522.855	521.663	233.179		551.792	60.9841	390.913	381.216	407.159	428.441	360.026	404.755	412.629	307.177	335.687	371.254	109.429	809.028	444.248	296.139			PE 18:1_18:1	362.515	45.0867	12	389.784	42.3429	13	7.52201	0.936162	0.999999	No		-0.2738	-0.7167 to 0.3264	0.07498	13	0.3653	0.9407	No
	PE (36:3) 18:1_18:2
	PE (36:3) 16:0_20:3	0.531208		11.2659		1.00623	10.2743	10.9008	2.02671			10.5319		22.0012	5.87216	9.84142	1.68396	12.8968	10.7229	3.89037	11.2318	0.678222	4.43977		9.62728	1.84088	13.5725			PE 16:0_20:3	8.5673	2.55126	8	7.19151	1.33885	12	-16.0586	0.642457	0.934457	No		-0.3153	-0.7530 to 0.3157	0.09944	12	0.3181	0.9407	No
	PE (36:3) 18:1_18:2	19.187	23.1696	29.0969	18.9632	12.6604	44.8173	43.39	24.4983	16.4232		31.5762	1.04446	28.5942	18.8565	42.1201	26.066	38.8448	21.3312	47.3801	94.0673	15.4968	14.9769	2.79063	44.0602	31.5678	22.4111			PE 18:1_18:2	24.4517	3.56093	12	32.3054	6.31018	13	32.1189	0.574293	0.993691	No		0.3444	-0.2550 to 0.7526	0.1186	13	0.2492	0.9407	No
	PE (36:4) 16:0_20:4	3.46459	0.710966	2.37991	1.15301	2.35266	2.60359	2.20026	2.73202	1.41199		5.48716	0.307905	1.06059	0.707439	9.15337	1.7	2.25745	7.16512	1.31305	0.45359	2.94536	2.47976	1.36248	2.16813	2.25682	1.27569			PE 16:0_20:4	2.15539	0.405408	12	2.71063	0.707666	13	25.761	>0.999999	0.999999	No		-0.1763	-0.6629 to 0.4150	0.0311	13	0.5644	0.9407	No
	PE (36:4) 18:2_18:2	111.526	76.3307	116.434	96.1303	102.282	140.007	121.722	165.685	84.334		156.351	39.8374	102.558	88.3391	164.5	93.9875	110.059	156.159	121.892	76.384	119.421	141.97	90.3949	142.11	95.1954	94.4128			PE 18:2_18:2	109.433	10.0564	12	114.987	7.91102	13	5.07478	0.668625	0.934457	No		-0.2846	-0.7223 to 0.3159	0.081	13	0.346	0.9407	No
	PE (36:5) 16:0_20:5	2.08807		2.64941			0.488276	2.12223	1.34088	0.835031		1.05414		1.1747	0.995519	4.41582	1.25514	1.76444		1.4943	0.441235		1.88585	1.64556	1.82227	0.62346	0.761331			PE 16:0_20:5	1.46909	0.261936	8	1.55499	0.324205	11	5.84728	0.840385	0.999999	No		-0.5009	-0.8464 to 0.1415	0.2509	11	0.1166	0.9407	No
	PE (36:5) 16:1_20:4	12.2028		10.2886			8.26745	10.3671	11.5508	4.7364		8.14856		9.26041	4.94247	10.7457	5.87879	10.3522		7.46471	5.43056		14.0392	5.19267	14.5111	5.04611	7.95998			PE 16:1_20:4	9.35278	0.83245	8	8.32395	1.07926	11	-11.0002	0.460788	0.934457	No		-0.4908	-0.8426 to 0.1545	0.2409	11	0.1253	0.9407	No
	PE (38:3) 18:0_20:3	72.5091	59.2417	156.717	67.4083	69.3571	140.092	163.277	93.1667	99.7857		99.3311	31.3248	176.122	164.233	79.5692	113.723	128.35	99.5946	108.008	120.607	91.0083	146.6	39.2426	152.597	85.8	85.9672			PE 18:0_20:3	102.361	13.41	12	108.869	9.51062	13	6.35815	0.696359	0.934457	No		-0.2056	-0.6796 to 0.3895	0.04227	13	0.5004	0.9407	No
	PE (38:4) 16:0_22:4	46.7686	32.6337	48.2621	38.231	41.208	91.3596	50.7924	58.9649	37.7633		87.6532	17.4114	37.0656	51.6656	75.5462	52.8505	69.6681	58.1444	110.888	31.836	69.1636	52.6659	33.4862	84.5502	48.3304	42.0903			PE 16:0_22:4	49.0095	6.22039	12	60.0681	6.06713	13	22.5644	0.215912	0.897784	No		-0.1247	-0.6322 to 0.4578	0.01554	13	0.6849	0.9639	No
	PE (38:4) 18:0_20:4	995.496	713.527	1322.48	738.826	1016.83	1652.9	1357.69	1291.07	919.968		1670.59	327.948	1151.62	1013.16	1179.33	973.305	987.284	1175.05	1487.81	464.108	1198.82	1032.19	585.831	930.798	881.535	857.561			PE 18:0_20:4	1096.58	113.896	12	982.06	73.2059	13	-10.4433	0.40818	0.934457	No		0.02175	-0.5357 to 0.5660	0.0004732	13	0.9438	1	No
	PE (38:4) 18:1_20:3	28.4448	15.681	38.6386	19.3264	17.9369	41.4171	35.4604	31.7521	17.8483		42.357	6.9742	36.5789	35.1067	39.2213	32.7195	35.0899	24.3337	33.4476	87.5428	24.3242	40.4401	11.0948	55.9778	28.5776	18.7254			PE 18:1_20:3	27.7013	3.38801	12	35.8924	5.28109	13	29.5695	0.437102	0.993691	No		0.1951	-0.3987 to 0.6737	0.03807	13	0.5229	0.9407	No
	PE (38:5) 16:0_22:5	77.0645	59.5848	86.9223	50.4998	59.4358	129.769	109.681	106.46	68.0027		117.687	29.2316	91.7027	96.5098	123.94	102.1	89.4389	86.5365	142.58	71.8786	130.966	111.557	50.4517	124.927	77.5211	69.5093			PE 16:0_22:5	82.1701	8.72415	12	98.3012	7.61774	13	19.6313	0.177421	0.897784	No		0.01054	-0.5436 to 0.5583	0.000111	13	0.9727	1	No
	PE (38:5) 18:0_20:5	4.15078	2.95831	10.8029	4.25154	3.29976	6.86087	5.30929	5.95181	6.6535		6.01051	1.34826	4.75794	3.63144	14.0453	4.76016	4.2826	4.48989	4.12652	2.46219	8.18149	6.02412	5.80236	2.31068	3.5217	2.7875			PE 18:0_20:5	5.19629	0.691758	12	5.10969	0.868601	13	-1.66667	0.574293	0.993691	No		-0.1584	-0.6525 to 0.4301	0.0251	13	0.6052	0.9407	No
	PE (38:5) 18:1_20:4	128.921	74.7567	122.966	84.5793	80.1886	186.567	147.462	191.222	91.1275		192.923	26.4523	107.344	99.1146	162.04	103.283	103.224	164.139	159.336	51.2777	140.573	157.602	74.7669	248.752	110.562	92.6212			PE 18:1_20:4	119.542	15.149	12	128.253	14.1865	13	7.28676	0.678643	0.934457	No		-0.3343	-0.7476 to 0.2656	0.1118	13	0.2642	0.9407	No
	PE (38:5) 18:2_20:3	1.43683	1.03353	1.63597	1.47765	0.909207	2.70342	0.256451		1.2639		1.9401	0.446472	0.462615	1.68986	1.20559	1.05287	1.07935	3.51056	0.802352	1.80888	2.2124	1.36734	1.58197	2.364	0.94269				PE 18:2_20:3	1.23329	0.218201	11	1.63482	0.221819	12	32.5581	0.260448	0.885775	No		0.04907	-0.5400 to 0.6059	0.002408	12	0.8796	1	No
	PE (38:6) 16:0_22:6	408.341	228.119	470.41	238.326	348.873	524.236	533.622	574.491	356.922		534.237	103.619	492.37	352.404	514.851	390.639	406.693	368.433	386.853	202.985	502.851	413.594	150.751	381.847	372.298	311.562			PE 16:0_22:6	401.13	42.9316	12	365.828	27.9879	13	-8.80075	0.499174	0.934457	No		-0.1171	-0.6276 to 0.4638	0.01372	13	0.7032	0.9639	No
	PE (38:6) 16:1_22:5	15.1622	7.82514	12.241	8.40117	10.1597	14.7551	15.4265	6.36465	5.70276		20.4837	2.64636	13.7207	14.4655	16.7105	20.1593	16.294	24.2463	12.6566	33.9068	7.00937	15.7184	8.74457	16.5135	14.8141	8.77619			PE 16:1_22:5	11.0741	1.47377	12	16.155	1.97285	13	45.8814	0.039795	0.422213	No		0.2848	-0.3158 to 0.7224	0.0811	13	0.3457	0.9407	No
	PE (38:6) 18:1_20:5	17	8.44391	22.5249	9.1594	6.29236	22.7044	16.5386	14.3678	10.7692		20.8715	2.97502	13.0303	8.86459	26.2475	15.3837	13.4664	24.653	21.1406	12.3344	21.6215	19.2669	3.90919	32.918	16.7265	10.6173			PE 18:1_20:5	13.7231	1.86059	12	17.473	2.19766	13	27.3255	0.205911	0.897784	No		-0.07751	-0.6028 to 0.4946	0.006008	13	0.8013	0.9919	No
	PE (38:6) 18:2_20:4	9.3063	10.1039	7.23976	8.39659	9.92909	12.366	12.9096	14.9019	7.85225		17.1041	5.82773	12.2914	16.3818	12.9293	16.5947	10.8302	10.0096	15.4075	16.9275	8.29315	12.387	11.7497	25.7836	10.7616	11.4137			PE 18:2_20:4	10.6857	0.956939	12	13.8053	1.25536	13	29.1942	0.067833	0.422213	No		-0.2592	-0.7089 to 0.3404	0.06717	13	0.3925	0.9407	No
	PE (38:7) 16:1_22:6	12.5364	3.39167	23.1681	12.225	10.627	16.8779	23.6028	18.1	9.54762		19.6892		18.3664	15.4961	15.6077	14.4286	16.45	10.9009		19.5385		15.0333		16.0625	7.21739	9.5082			PE 16:1_22:6	15.2847	1.86759	11	14.0243	1.16802	10	-8.24625	0.574876	0.934457	No		-0.1787	-0.7266 to 0.5081	0.03194	10	0.6213	0.9407	No
	PE (40:4) 18:0_22:4	264.245	152.608	238.912	221.275	274.849	455.71	278.461	256.75	196.722		391.932	92.0769	232.061	271.922	399.7	286.411	313.833	301.252	472.246	103.726	328.55	295.567	109.051	406.201	245.365	190.902			PE 18:0_22:4	254.634	27.8542	12	286.518	29.9997	13	12.5215	0.444014	0.934457	No		-0.2069	-0.6803 to 0.3883	0.04282	13	0.4976	0.9407	No
	PE (40:5) 18:0_22:5	162.73	96.3755	66.017	93.2673	175.955	310.988	253.474	166.734	67.3191		244.552	52.439	145.988	180.139	218.502	114.049	151.863	116.035	424.644	68.7677	134.764	192.254	41.5697	216.749	122.84	99.5344			PE 18:0_22:5	152.986	24.0092	12	160.131	26.5854	13	4.67036	0.851719	0.999999	No		-0.02193	-0.5661 to 0.5355	0.0004809	13	0.9433	1	No
	PE (40:5) 18:1_22:4	66.9432	26.4245	37.2927	42.291	34.2119	85.0122	68.689	74.5248	30.3396		83.9276	12.5097	39.974	48.3881	67.8908	69.2638	79.32	44.9833	110.077	21.993	63.903	54.238	17.0773	144.258	82.0993	41.9656			PE 18:1_22:4	50.1784	7.03504	12	65.0352	9.577	13	29.608	0.224599	0.897784	No		-0.284	-0.7220 to 0.3165	0.08064	13	0.3471	0.9407	No
	PE (40:6) 18:0_22:6	2098.54	1175.36	2301.16	1438.07	1620.41	2605.97	2841.03	2525.39	1648.2		2735.9	458.826	2487.96	2003.79	2050.22	2120.04	1763.15	1754.97	1969.81	637.35	2266.24	1920.09	522.583	2236.88	1812.74	1452.31			PE 18:0_22:6	1994.73	210.863	12	1731.55	154.113	13	-13.1938	0.294537	0.885775	No		-0.1853	-0.6681 to 0.4073	0.03434	13	0.5444	0.9407	No
	PE (40:6) 18:1_22:5	50.4342	33.1864	56.9328	32.0077	40.5949	76.8125	57.7375	48.4316	30.2694		91.7698	13.5248	48.4637	86.8872	70.0993	59.9342	72.2724	50.4918	72.4906	108.966	78.1566	78.7391	24.623	78.7751	57.3192	44.473			PE 18:1_22:5	48.3471	6.12892	12	67.9406	5.84691	13	40.5267	0.030088	0.694506	No		0.2097	-0.3859 to 0.6819	0.04397	13	0.4917	0.9407	No
	PE (40:7) 18:1_22:6	199.155	111.933	229.15	151.517	186.31	287.557	310.851	241.208	147.008		270.527	38.5043	232.122	223.465	243.892	235.223	197.308	197.369	213.656	142.103	266.1	215.533	68.4853	215.479	211.113	164.057			PE 18:1_22:6	200.487	22.6449	12	199.522	14.0578	13	-0.481311	0.810042	0.999999	No		0.03497	-0.5262 to 0.5749	0.001223	13	0.9097	1	No
	PE (40:8) 18:2_22:6	10.4545	7.44167	16.115	5.91667	14.2143	20.2977	13.156	11.575	13.6667		11.5541	5.49573	13.6641	14.3411	16.6077	13.2321		13.4955	17.3934	16.5043	17.325	11.3917	7.78676	13.3889	18.2348	6.03279			PE 18:2_22:6	11.9626	1.23219	12	13.8112	1.11248	12	15.4526	0.277649	0.926964	No		0.3372	-0.2935 to 0.7634	0.1137	12	0.2838	0.9407	No
	PE (42:10) 20:4_22:6	23.3909	15.625	20.646	12.6417	22.0397	36.2366	25.7305	14.6917	13.9683		26.4865		21.2214	12.6357	20.1769	16.1518	8.775	16.7207	13.3361	5.80342	17.75	18.6583	1.78676	22.5694	18.6174	15.4836			PE 20:4_22:6	21.1526	2.0875	11	14.4973	1.65181	13	-31.4631	0.021261	0.694506	No		-0.0765	-0.6021 to 0.4954	0.005852	13	0.8038	0.9919	No
	PE (42:9) 20:3_22:6	48.1636	23.7333	49.0354	26.175	53.5556	73.8626	89.4255	34.675	20.3175		50.5	4.53846	46.4198	36.5194	47.0154	32.3839	44.0167	41.5135	40.9426	23.8034	53.3	36.25	4.52941	46.9722	54.9565	22.0574			PE 20:3_22:6	43.3668	6.779	12	37.2508	3.87802	13	-14.103	0.443946	0.934457	No		-0.03075	-0.5720 to 0.5292	0.0009458	13	0.9206	1	No
																															CON			HD
	Plasmanyl PE Species																														Mean	SEM	N	Mean	SEM	N	PD (%)	p	q	Discovery?		R	95% Confidence Intervals	R squared	N	p	q	Discovery?
	PE-O 18:1_16:0	44.1286	109.739	118.582	71.5875	123.269	203.102	173.307	120.692	80.0345		152.29	36.5051	94.0718	109.624	138.929	166.124	115.69	133.431	102.341	58.3256	141.853	114.08	23.6934	247.01	140.7	127.82			PE O-18:1_16:0	110.609	14.3526	12	124.586	14.5539	13	12.6364	0.500945	0.934457	No		-0.2624	-0.7106 to 0.3374	0.06883	13	0.3865	0.9407	No
	PE-O 16:1_18:1	147.065	93.0248	188.993	69.4064	123.223	216.516	266.175	275.224	89.6433		165.277	29.0464	159.405	139.719	123.656	202.263	95.0379	131.883	221.631	118.512	171.719	176.832	48.0881	474.093	250.949	95.3831			PE O-16:1_18:1	151.916	22.0433	12	173.059	29.5129	13	13.9172	0.728339	0.999692	No		-0.1561	-0.6511 to 0.4320	0.02438	13	0.6105	0.9407	No
	PE-O 18:2_16:0	31.8648	9.75648	23.5336	17.3036	14.8861	41.7075	40.4105	58.794	10.5436		45.826	1.91516	20.7855	31.4435	28.6483	41.3932	23.6421	27.5318	66.387	11.8211	32.895	32.0085	4.87951	129.13	48.0614	18.2689			PE O-18:2_16:0	26.4439	4.97736	12	38.1624	8.73495	13	44.3144	0.320322	0.885775	No		-0.2543	-0.7063 to 0.3451	0.06465	13	0.4019	0.9407	No
	PE-O 18:1_18:1	188.621	95.22	176.774	80.3275	156.208	221.248	182.703	272.723	67.631		249.682	37.1244	138.527	122.863	167.776	201.609	131.79	167.931	219.669	89.0808	154.416	160.597	36.6055	457.413	269.13	137.208			PE O-18:1_18:1	155.566	21.4141	12	178.161	28.2472	13	14.5244	0.978697	0.999999	No		-0.2182	-0.6866 to 0.3783	0.04761	13	0.4739	0.9407	No
	PE-O 18:1_18:2		124.315	263.513	140.731	141.943		276.465	582.648	102.186		335.489	30.8436	233.626	296.887	246.171	520.057		317.431	410.154	80.7949	226.176	271.688	46.3213	993.408	407.64	126.349			PE O-18:1_18:2	223.176	49.5771	10	328.59	72.5704	12	47.2336	0.313618	0.885775	No		-0.3985	-0.7914 to 0.2274	0.1588	12	0.1995	0.9407	No
	PE-O 16:1_20:3	33.5905	22.5688	72.4805	14.3175	59.3071	87.5405	54.3436	39.2437	39.9488		77.5551	19.55	44.9817	67.6628	97.98	58.8656	137.626	101.324	94.7053	44.0244	75.67	96.255	29.0713	116.174	72.15	54.8607			PE O-16:1_20:3	47.119	6.82238	12	80.49	8.42915	13	70.8228	0.005436	0.465072	No		-0.4525	-0.8032 to 0.1312	0.2047	13	0.1205	0.9407	No
	PE-O 16:1_20:4	65.1423	89.4413	81.6398	68.1662	50.1345	80.7195	86.2255	81.7362	26.2857		77.9514	45.6167	45.1924	47.6581	53.2362	41.9853	56.4938	63.7473	90.6332	140.271	72.4787	52.8713	81.5063	65.3583	83.61	77.7947			PE O-16:1_20:4	66.521	5.83215	12	71.3572	7.08272	13	7.27025	0.978697	0.999999	No		0.6167	0.09961 to 0.8716	0.3804	13	0.0248	0.9407	No
	PE-O 18:0_20:4	14.7746		92.9008	81.1475	74.0078	232.323	61.0711	97.7922	49.1667		124.591	31.0818	100.274	198.987	196.451	181.763	209.15	139.718	293.787	15.3739	375.096	231.747	15.8587	85.241	79.1785	188.339			PE O-18:0_20:4	87.1936	17.4536	11	170.053	28.7302	13	95.0293	0.05475	0.422213	No		0.147	-0.4396 to 0.6457	0.02161	13	0.6318	0.9407	No
	PE-O 18:1_20:3	227.07	244.001	203.524	140.601	241.421	422.966	270.961	310.515	134.012		329.551	74.8951	337.876	336.886	421.789	259.066	439.019	312.045	367.312	165.854	218.361	413.173	162.374	363.666	295.581	209.089			PE O-18:1_20:3	244.783	28.4207	12	304.94	26.5905	13	24.5757	0.136005	0.897784	No		-0.5436	-0.8423 to 0.01050	0.2955	13	0.0548	0.9407	No
	PE-O 16:1_22:4	56.0103	32.6859	65.0781	33.8677	45.4109	101.979	90.1576	132.26	30.8557		109.58	19.4173	53.2001	77.7887	83.7896	100.767	65.2699	92.8132	194.32	30.2701	96.6234	90.8129	30.9155	201.478	132.1	51.1573			PE O-16:1_22:4	64.2085	10.4319	12	96.0082	14.7952	13	49.5255	0.093437	0.897784	No		-0.05903	-0.5908 to 0.5085	0.003484	13	0.8481	0.9919	No
	PE-O 18:1_20:4	175.081	137.56	189.844	112.074	186.685	308.442	256.803	297.787	104.511		302.059	92.477	205.141	204.622	289.169	224.542	182.879	282.151	289.318	101.207	241.606	303.102	143.13	211.74	173.092	219.016			PE O-18:1_20:4	197.372	22.7167	12	220.429	16.9365	13	11.682	0.425051	0.934457	No		-0.03715	-0.5763 to 0.5246	0.00138	13	0.9041	1	No
	PE-O 18:2_20:3	18.3127	3.74946	16.7733	6.77851	8.66518	18.4057	22.3608	33.8633	6.30243		25.1358	1.63136	19.634	27.5809	20.4474	32.2275	16.9259	16.4708	25.4067	12.597	18.069	30.176	2.99552	59.528	28.4679	9.5317			PE O-18:2_20:3	15.1344	2.81821	12	23.1096	3.86272	13	52.6957	0.168349	0.643693	No		-0.3174	-0.7391 to 0.2831	0.1007	13	0.2907	0.9407	No
	PE-O 16:1_22:5	39.6428	52.6624	141.175	40.658	78.5566	92.6119	93.0748	81.8475	77.9673		59.9663	32.9355	121.353	156.499	100.657	66.2191	96.8924	50.9783	113.151	61.7212	165.614	142.996	38.3384	37.2467	51.8626	81.4319			PE O-16:1_22:5	76.0376	9.59163	12	89.5083	12.2761	13	17.7159	0.396497	0.934457	No		0.0839	-0.4897 to 0.6068	0.007039	13	0.7852	0.9919	No
	PE-O 18:1_20:5	5.64369	6.4846	34.5304	4.71588	1.62546	3.43448	8.74364	5.75119	11.0978		2.113	1.73873	23.5866	8.3044	3.12881	5.62742	5.53165	2.95313	1.11262	4.56918	20.8393	16.1795	1.89199	2.31313	5.12407	13.374			PE O-18:1_20:5	9.12212	2.8879	12	6.99609	1.69022	13	-23.3064	0.611412	0.993691	No		0.2365	-0.3616 to 0.6967	0.05595	13	0.4365	0.9407	No
	PE-O 18:2_20:4	503.138	340.881	810.323	342.061	494.352	808.38	778.641	823.403	490.508		699.788	89.7617	656.171	1094.02	834.641	856.881	804.236	595.756	709.353	267.74	885.548	796.589	188.586	862.447	567.043	472.917			PE O-18:2_20:4	569.784	67.3181	12	687.366	71.8581	13	20.6362	0.244595	0.897784	No		-0.3444	-0.7526 to 0.2550	0.1186	13	0.2492	0.9407	No
	PE-O 16:1_22:6	133.17	137.023	160.196	95.4788	181.399	252.877	259.093	133.486	72.8333		142.522	81.6205	192.937	142.44	182.691	180.447	140.703	147.138	169.955	205.113	257.974	109.422	71.9173	141.45	165.33	130.195			PE O-16:1_22:6	153.553	17.3315	12	157.29	12.6578	13	2.43397	0.863457	0.977912	No		0.5745	0.03438 to 0.8549	0.33	13	0.04	0.9407	No
	PE-O 18:1_22:4	260.6	153.698	273.558	194.264	290.457	521.608	303.869	266.081	202.564		239.589	66.9654	255.432	439.755	416.919	314.967	400.459	289.8	693.818	106.213	361.761	413.943	111.694	443.828	275.49	181.464			PE O-18:1_22:4	252.39	31.0715	12	342.316	43.8955	13	35.6296	0.07684	0.422213	No		-0.1758	-0.6626 to 0.4154	0.03091	13	0.5656	0.9407	No
	PE-O 18:0_22:6	177.846	218.311	602.892	277.966	422.777	488.311	426.062	349.374	328.954		378.32	82.7628	646.351	609.192	475.604	401.326	341.147	380.377	232.8	160.969	578.067	435.549	108.67	133.237	208.105	420.041			PE O-18:0_22:6	366.661	47.9495	12	345.007	45.6672	13	-5.90576	0.746636	0.934457	No		-0.002455	-0.5527 to 0.5493	6.027e-06	13	0.9936	1	No
	PE-O 18:1_22:5	187.332	194.752	283.154	195.164	266.717	428.543	367.212	249.048	254.368		312.133	122.461	335.301	329.059	338.62	219.96	248.636	206.441	359.147	170.999	379.009	399.236	84.1482	118.5	160.609	197.044			PE O-18:1_22:5	266.349	24.8018	12	247.031	28.8068	13	-7.25263	0.616218	0.934457	No		0.1499	-0.4372 to 0.6474	0.02246	13	0.625	0.9407	No
	PE-O 18:2_22:4	530.63	262.619	460.889	344.98	385.866	824.369	621.373	795.32	323.425		833.537	44.5917	359.24	620.507	648.257	748.148	601.272	592.398	793.483	117.122	450.121	462.386	84.8051	976.918	687.826	319.222			PE O-18:2_22:4	482.237	71.1851	12	546.343	71.3145	13	13.2936	0.530927	0.934457	No		-0.3055	-0.7331 to 0.2952	0.0933	13	0.3102	0.9407	No
	PE-O 18:1_22:6	524.576	315.958	752.637	485.632	458.986	757.246	918.687	742.172	378.358		671.991	139.495	697.989	646.758	629.257	614.871	488.989	677.131	603.354	254.825	570.68	566.071	149.308	466.148	446.277	415.659			PE O-18:1_22:6	570.311	64.815	12	502.256	43.6445	13	-11.9329	0.394358	0.934457	No		-0.02585	-0.5687 to 0.5327	0.0006684	13	0.9332	1	No
	PE-O 18:2_22:5	12.683	4.20221	13.7816	10.0178	3.01317	12.2622	14.6728	17.5181	4.39987		13.7431	2.78057	8.18112	19.1993	16.0519	24.5492	10.7143	12.7759	26.6389	16.369	22.2891	18.3588	5.66339	25.5973	12.1826	7.75828			PE O-18:2_22:5	9.77129	1.47601	12	16.7806	1.88385	13	71.7338	0.007739	0.465072	No		0.1807	-0.4112 to 0.6654	0.03265	13	0.5547	0.9407	No
	PE-O 18:2_22:6	116.328	76.1588	121.788	63.4225	55.9119	151.115	134.966	194.868	81.65		145.599	19.7269	110.058	99.4081	141.025	124.108	174.398	78.2	121.344	94.5949	96.8875	121.124	21.8162	319.005	154.2	64.3057			PE O-18:2_22:6	105.966	14.0239	12	123.878	19.6265	13	16.9037	0.611412	0.993691	No		-0.4439	-0.7994 to 0.1418	0.197	13	0.1287	0.9407	No
																															CON			HD
	Ester Linked PE Fatty Acids																														Mean	SEM	N	Mean	SEM	N	PD (%)	p	q	Discovery?		R	95% Confidence Intervals	R squared	N	p	q	Discovery?
	PE 16:0	932.118	606.811	1085.69	615.61	822.339	1382.9	1284.26	1291.76	728.093		1330.44	282.034	1045.48	1093.25	1210.71	1077.97	1208.75	541.396	1016.1	906.739	1276.05	1009.67	595.806	1163.66	971.043	815.615			16:0	950.628	100.372	12	991.289	63.1608	13	4.2773	0.735513	0.934457	No		-0.2055	-0.6795 to 0.3896	0.04223	13	0.5006	0.9407	No
	PE 16:1	95.2981	41.2493	124.83	59.8009	64.1526	108.21	137.036	138.731	64.2799		136.366	13.9876	105.92	80.0515	54.6366	106.689	109.973	41.657	112.403	98.3139	148.531	80.8348	156.64	89.2489	104.669	72.4067			16:1	90.8217	11.982	12	96.6195	9.07287	13	6.38371	0.703568	0.934457	No		0.105	-0.4734 to 0.6201	0.01102	13	0.7329	0.9744	No
	PE 18:0	3894.35	2410.15	4420.99	2758.23	3423.03	5614	5285.46	4688.77	3167.36		5597.06	1067.88	4463.4	4868.54	4274.78	3955.08	4303.25	1476.99	3827.09	3632.98	4554.78	3806.29	1632.96	3469.07	3931.97	2912.44			18:0	3899.22	401.293	12	3588.17	284.95	13	-7.97729	0.53448	0.934457	No		-0.0372	-0.5764 to 0.5245	0.001384	13	0.904	1	No
	PE 18:1	1895.78	1017.95	1975.86	1149.95	1448.09	2471.89	2399.62	2437.34	1130.97		2506.65	417.952	1743.35	1986.24	1801.93	2040.8	1966.19	908.534	1886.62	1639.75	3069.63	1946.8	1364.51	2525.66	1990.46	1356.31			18:1	1716.28	198.315	12	1883.34	148.514	13	9.73359	0.507567	0.934457	No		-0.05267	-0.5866 to 0.5132	0.002774	13	0.8643	0.9952	No
	PE 18:2	280.76	355.198	584.196	383.869	399.843	401.085	626.286	995.152	332.206		752.808	136.904	529.23	697.951	562.268	796.536	425.465	552.654	763.575	375.391	634.194	667.504	409.409	1259.2	665.585	381.633			18:2	481.461	66.9228	12	630.105	65.845	13	30.8734	0.067833	0.422213	No		-0.2721	-0.7158 to 0.3281	0.07404	13	0.3685	0.9407	No
	PE 20:3	430.059	370.009	550.071	276.085	452.158	797.261	646.985	545.243	319.478		636.902	139.36	684.077	619.221	711.739	531.723	770.424	486.289	716.521	443.908	579.639	719.28	439.435	711.486	639.62	413.804			20:3	487.307	55.1912	12	598.699	34.5764	13	22.8586	0.103747	0.897784	No		-0.4732	-0.8124 to 0.1052	0.2239	13	0.1024	0.9407	No
	PE 20:4	1930.92	1382.6	2660.71	1449.05	1936.52	3328.81	2739.1	2826.89	1709.54		3125.13	619.473	2309.57	3229.95	2741.88	2422.09	2647.14	1762.06	2620.44	1647.31	2819.31	2757.4	973.082	2253.57	2049.86	1944.38			20:4	2168.19	232.547	12	2297.58	168.786	13	5.96734	0.657253	0.934457	No		-0.1656	-0.6567 to 0.4241	0.02743	13	0.5887	0.9407	No
	PE 22:4	1225.2	660.669	1123.99	874.908	1072	2080.04	1413.34	1583.9	821.671		1746.22	252.972	976.972	1831.26	1610.58	1572.41	1610.14	1134.63	2084.09	716.427	1543.52	1371.52	384.97	1998.02	1467.39	826.802			22:4	1152.66	144.283	12	1396.29	139.875	13	21.1365	0.237743	0.897784	No		-0.2293	-0.6928 to 0.3682	0.0526	13	0.451	0.9407	No
	PE 22:5	545.049	448.589	660.223	430.016	634.432	1065.74	911.279	676.404	508.029		860.335	256.019	764.71	1157.13	806.225	606.971	785.493	395.584	897.205	578.957	1003.88	837.9	411.669	453.838	602.656	508.527			22:5	646.735	65.9875	12	695.849	66.1886	13	7.59403	0.604285	0.934457	No		0.003429	-0.5486 to 0.5534	1.176e-05	13	0.9911	1	No
	PE 22:6	3752.5	2313.05	4747.2	2807.37	3375.1	5214.58	5576.22	4840.03	3071.42		4987.33	934.589	4959.46	4139.79	4552.14	4142.85	4053.6	2038.77	3758.01	3151.9	4436.81	3635.57	1399.8	3555.02	3632.57	3011.21			22:6	3881.57	407.595	12	3500.62	254.767	13	-9.81441	0.437998	0.934457	No		-0.0363	-0.5758 to 0.5252	0.001318	13	0.9063	1	No
																															CON			HD
	Ether Linked PE Fatty Acids																														Mean	SEM	N	Mean	SEM	N	PD (%)	p	q	Discovery?		R	95% Confidence Intervals	R squared	N	p	q	Discovery?
	PE-O 16:1	474.621	427.405	709.562	321.895	538.031	832.244	849.069	743.797	337.534		632.852	228.186	617.069	631.767	642.009	650.547	592.023	587.884	884.396	599.911	840.079	669.19	299.837	1035.8	756.002	490.823			O-16:1	559.355	59.2904	12	667.713	50.9849	13	19.3719	0.179623	0.897784	No		0.0662	-0.5031 to 0.5955	0.004382	13	0.8299	0.9919	No
	PE-O 18:0	192.62	218.311	695.793	359.114	496.784	720.634	487.133	447.167	378.121		502.911	113.845	746.624	808.179	672.055	583.09	550.297	520.095	526.587	176.343	953.163	667.296	124.529	218.478	287.283	608.38			O-18:0	446.588	59.9387	12	515.06	69.2219	13	15.3322	0.462243	0.934457	No		0.05938	-0.5082 to 0.5910	0.003526	13	0.8472	0.9919	No
	PE-O 18:1	1613.05	1381.73	2296.12	1425.1	1867.31	2866.59	2758.75	2847.42	1334.76		2594.9	602.505	2321.55	2494.76	2651.76	2526.82	2012.99	2389.31	3046.22	1031.87	2314.7	2658.07	759.166	3304.03	2173.64	1627.02			O-18:1	1992.48	210.784	12	2230.03	202.3	13	11.9222	0.424566	0.934457	No		-0.2087	-0.6814 to 0.3867	0.04357	13	0.4937	0.9407	No
	PE-O 18:2	1212.96	697.367	1447.09	784.563	962.695	1856.24	1612.42	1923.77	916.829		1763.63	160.407	1174.07	1892.16	1689.07	1827.31	1631.19	1323.13	1742.61	520.245	1505.81	1460.64	308.745	2372.63	1497.78	892.004			O-18:2	1209.34	154.37	12	1435.64	157.34	13	18.7131	0.315253	0.934457	No		-0.3708	-0.7654 to 0.2264	0.1375	13	0.2122	0.9407	No
	TOTAL PE	5972.44	3542.99	6642.22	4089.06	5034.27	8354.15	7933.89	7305.57	4574.17		8383.39	1541.63	6578.16	5870.47	6775.66	6060.4	5623.71	5913.83	7162.11	3300.15	6520.31	5940.89	2320.94	7659.76	5507.63	4474.29			Total Ester PE	5829.33	612.967	12	5625.4	413.872	13	-3.49839	0.785643	0.953803	No		-0.1679	-0.6580 to 0.4221	0.02819	13	0.5835	0.9407	No
	Total PE-O	3493.25	2724.81	5148.56	2890.67	3864.82	6275.71	5707.38	5962.15	2967.25		5494.29	1104.94	4859.31	5826.86	5654.9	5587.77	4786.5	4820.43	6199.82	2328.37	5613.75	5455.2	1492.28	6930.93	4714.71	3618.23			Total Ether PE	4207.76	462.996	12	4848.44	426.837	13	15.2262	0.319712	0.934457	No		-0.2181	-0.6866 to 0.3784	0.04756	13	0.4741	0.9407	No
	TOTAL COMBINED PE	9465.69	6267.8	11790.8	6979.73	8899.09	14629.9	13641.3	13267.7	7541.42		13877.7	2646.58	11437.5	12989	12175.2	11648.2	11562.2	7141.36	12140.7	7952.07	13273.5	11369	4792.43	12438.6	10585.2	8092.52			Total Combined PE	10037.1	1067.18	12	10473.8	727.167	13	4.35134	0.738788	0.934457	No		-0.1529	-0.6492 to 0.4347	0.02337	13	0.6181	0.9407	No
																															CON			HD
	PS Species																														Mean	SEM	N	Mean	SEM	N	PD (%)	p	q	Discovery?		R	95% Confidence Intervals	R squared	N	p	q	Discovery?
	PS (34:1) 16:0_18:1	182.073	90.95	127.646	91.9333	114.143	150.168	186.809	224.217	104.349		130.405	37.4615	134.748	124.047	160.123	128.688	125.567	94.982	110.984	100.436	147.008	117.95	97.9632	150.549	156.922	78.0902			PS 16:0_18:1	131.242	14.4806	12	122.562	7.16538	13	-6.61356	0.598432	0.934457	No		-0.2994	-0.7300 to 0.3013	0.08965	13	0.3203	0.9407	No
	PS (36:1) 18:0_18:1	1395.15	821.225	1039.35	673.908	629.952	1808.37	1395.72	1735.39	702.968		1580.57	222.564	690.084	1229.26	1211.1	1689.69	1258.46	1273.23	1967.28	513.513	732.092	865.067	586.772	4103.51	2161.7	628.861			PS 18:0_18:1	1057.94	147.433	12	1401.58	267.585	13	32.4822	0.611412	0.993691	No		-0.3595	-0.7600 to 0.2388	0.1292	13	0.2277	0.9407	No
	PS (36:2) 18:0_18:2	11.6642	14.2175	29.0732	6.05061	4.27507	28.2546	14.8309	12.981	21.2052		15.0405	5.1727	9.62327	15.6533	6.07097	27.1903	17.0151	6.27509	25.5833	26.2458	7.66699	10.2208	7.79294	25.8588	17.048	8.76201			PS 18:0_18:2	14.3657	2.37388	12	15.491	2.31198	13	7.83331	0.737272	0.934457	No		0.1704	-0.4200 to 0.6595	0.02903	13	0.5778	0.9407	No
	PS (36:2) 18:1_18:1	456.554	254.399	430.856	243.291	311.614	543.097	588.694	624.169	275.612		433.088	79.1179	404.865	327.323	392.66	499.97	366.885	432.743	536.441	126.276	252.916	420.554	124.832	814.322	572.648	214.574			PS 18:1_18:1	387.113	46.1894	12	390.934	53.3252	13	0.987078	0.957278	0.991652	No		-0.296	-0.7282 to 0.3047	0.0876	13	0.3262	0.9407	No
	PS (36:3) 16:0_20:3			13.8673	8.28333			15.7163	10.1917	9.2381		12.9459		10.2824	12.9147	13.8	13.8571				11.7521		11.3667		17.2569	10.9826	6.36066			PS 16:0_20:3	11.5036	1.02503	7	12.2864	1.10037	8	6.80468	0.612587	0.993691	No		-0.5616	-0.9072 to 0.2367	0.3154	8	0.1474	0.9407	No
	PS (38:3) 18:0_20:3	90.8091	83.7417	137.735	75.4833	76.8413	179.489	154.745	143.575	84.6111		138.338	42.0513	182.595	147.822	101.346	138.223	152.292	89.4685	127.041	118.427	91.0333	92.7917	35.8235	203.632	125.157	92.7049			PS 18:0_20:3	115.834	13.2007	12	116.597	11.2551	13	0.658315	0.965332	0.991652	No		-0.2901	-0.7252 to 0.3105	0.08417	13	0.3363	0.9407	No
	PS (38:4) 18:0_20:4	125.3	80.375	94.6991	56.6	73.3889	168.634	138.922	157.417	69.8095		127.574	42.9402	74.5038	105.953	137.138	95.2321	101.825	108.901	200	85.0513	96.75	115.967	71.1985	212.354	137.809	68.4344			PS 18:0_20:4	100.847	11.9139	12	118.201	12.2948	13	17.2084	0.321295	0.934457	No		-0.1836	-0.6671 to 0.4087	0.03373	13	0.5481	0.9407	No
	PS (38:5) 18:1_20:4			11.7434	8.88333		27.4427	35.3972	33.425	7.30952		29.5405		14.4733	29.9535	25.5462	16.5446	26.3667	16.8288	35.7623	18.7265	25.25	22.1167	11.9706	32.6806	22.7565	8.2623			PS 18:1_20:4	21.0269	4.09405	8	22.5204	2.21089	13	7.10296	0.754158	0.934457	No		-0.2158	-0.6853 to 0.3804	0.04656	13	0.4789	0.9407	No
	PS (38:6) 16:0_22:6	21.5455		13			23.5191	18.3475	20.75	11.2937		12.75		16.7176		22.7077	22.7143		17.7928	21.8443			11.8833		17.3125	15.9478	11.3689			PS 16:0_22:6	17.2404	1.61068	8	17.6964	1.60658	8	2.64515	0.844013	0.977912	No		0.02619	-0.6912 to 0.7176	0.000686	8	0.9509	1	No
	PS (40:4) 18:0_22:4	208.864	145.633	206.805	133.3	214.849	406.718	225.177	207.167	131.317		272.851	63.1966	147.275	221.155	287.238	206.696	264.508	231.568	453.869	52.9658	181.8	190.325	111.206	277.188	224.061	155.475			PS 18:0_22:4	196.929	25.0112	12	219.85	26.6789	13	11.6392	0.536979	0.934457	No		-0.1809	-0.6655 to 0.4111	0.03272	13	0.5542	0.9407	No
	PS (40:5) 18:0_22:5	182.364	112.817	49.1947	68.7583	146.23	303.947	205.199	151.342	59.746		177.804	55.0598	119.603	149.674	167.077	95.4196	169.758	122.081	484.082	98.7692	116.617	177.85	70.7059	177.028	130.539	108.115			PS 18:0_22:5	136.005	21.7528	12	159.055	28.7174	13	16.9477	0.728339	0.999692	No		0.1189	-0.4624 to 0.6287	0.01414	13	0.6988	0.9639	No
	PS (40:6) 18:0_22:6	1314.24	962.692	1569.71	883.192	1155.26	1955.62	2134.86	1898.88	1192.03		1553.09	343.427	1478.8	1578.53	1719.44	1368.97	1641.67	1352.19	1581.94	561.974	1349.22	1552.12	586.765	1297.19	1514.69	1196.8			PS 18:0_22:6	1370.15	146.436	12	1330.88	101.935	13	-2.86573	0.936162	0.999999	No		-0.2981	-0.7293 to 0.3026	0.08885	13	0.3226	0.9407	No
																															CON			HD
	Ester Linked PS Fatty Acids																														Mean	SEM	N	Mean	SEM	N	PD (%)	p	q	Discovery?		R	95% Confidence Intervals	R squared	N	p	q	Discovery?
	PS 16:0	203.618	90.95	154.513	100.217	114.143	173.687	220.872	255.158	124.881		156.101	37.4615	161.748	136.961	196.631	165.259	125.567	112.775	132.828	112.188	147.008	141.2	97.9632	185.118	183.852	95.8197			16:0	149.446	17.4634	12	141.013	9.24857	13	-5.64273	0.674984	0.934457	No		-0.2544	-0.7064 to 0.3449	0.06474	13	0.4015	0.9407	No
	PS 18:0	3328.38	2220.7	3126.57	1897.29	2300.8	4851.03	4269.45	4306.75	2261.69		3865.27	774.412	2702.49	3448.04	3629.41	3621.42	3605.53	3183.71	4839.8	1456.95	2575.18	3004.35	1470.26	6296.75	4311	2259.16			18:0	2992.07	342.851	12	3361.66	367.822	13	12.3523	0.469765	0.934457	No		-0.3619	-0.7611 to 0.2362	0.131	13	0.2243	0.9407	No
	PS 18:1	2490.33	1420.97	2040.46	1261.31	1367.32	3072.17	2795.31	3241.37	1365.85		2606.69	418.261	1649.04	2037.9	2182.09	2834.86	2144.16	2250.52	3186.91	885.226	1410.18	1846.24	946.37	5915.38	3486.67	1144.36			18:1	1977.42	249.78	12	2328.53	373.974	13	17.7557	0.728339	0.999692	No		-0.3486	-0.7547 to 0.2505	0.1216	13	0.243	0.9407	No
	PS 18:2	11.6642	14.2175	29.0732	6.05061	4.27507	28.2546	14.8309	12.981	21.2052		15.0405	5.1727	9.62327	15.6533	6.07097	27.1903	17.0151	6.27509	25.5833	26.2458	7.66699	10.2208	7.79294	25.8588	17.048	8.76201			18:2	14.3657	2.37388	12	15.491	2.31198	13	7.83331	0.737272	0.934457	No		0.1704	-0.4200 to 0.6595	0.02903	13	0.5778	0.9407	No
	PS 20:3	90.8091	83.7417	151.602	83.7667	76.8413	179.489	170.461	153.767	93.8492		151.284	42.0513	192.878	160.736	115.146	152.08	152.292	89.4685	127.041	130.179	91.0333	104.158	35.8235	220.889	136.139	99.0656			20:3	122.545	14.1791	12	124.158	12.3175	13	1.31623	0.93234	0.977912	No		-0.2944	-0.7274 to 0.3062	0.08669	13	0.3288	0.9407	No
	PS 20:4	125.3	80.375	106.442	65.4833	73.3889	196.076	174.319	190.842	77.119		157.115	42.9402	88.9771	135.907	162.685	111.777	128.192	125.73	235.762	103.778	122	138.083	83.1691	245.035	160.565	76.6967			20:4	114.865	15.1967	12	140.721	14.1346	13	22.5105	0.225519	0.897784	No		-0.1935	-0.6727 to 0.4002	0.03743	13	0.5265	0.9407	No
	PS 22:4	208.864	145.633	206.805	133.3	214.849	406.718	225.177	207.167	131.317		272.851	63.1966	147.275	221.155	287.238	206.696	264.508	231.568	453.869	52.9658	181.8	190.325	111.206	277.188	224.061	155.475			22:4	196.929	25.0112	12	219.85	26.6789	13	11.6392	0.536979	0.934457	No		-0.1809	-0.6655 to 0.4111	0.03272	13	0.5542	0.9407	No
	PS 22:5	182.364	112.817	49.1947	68.7583	146.23	303.947	205.199	151.342	59.746		177.804	55.0598	119.603	149.674	167.077	95.4196	169.758	122.081	484.082	98.7692	116.617	177.85	70.7059	177.028	130.539	108.115			22:5	136.005	21.7528	12	159.055	28.7174	13	16.9477	0.728339	0.999692	No		0.1189	-0.4624 to 0.6287	0.01414	13	0.6988	0.9639	No
	PS 22:6	1335.78	962.692	1582.71	883.192	1155.26	1979.14	2153.21	1919.63	1203.33		1565.84	343.427	1495.52	1578.53	1742.15	1391.69	1641.67	1369.98	1603.79	561.974	1349.22	1564.01	586.765	1314.5	1530.63	1208.17			22:6	1381.64	148.632	12	1341.78	103.157	13	-2.88557	0.978697	0.999999	No		-0.2931	-0.7267 to 0.3076	0.08588	13	0.3312	0.9407	No
	Total PS	3988.55	2566.05	3723.68	2249.68	2726.56	5595.25	5114.41	5219.5	2669.49		4484	890.991	3283.57	3942.28	4244.25	4303.2	4124.35	3746.05	5544.83	1714.14	3000.35	3588.22	1705.03	7328.87	5090.25	2577.81			Total PS	3542.65	406.067	12	3916.13	427.302	13	10.5424	0.532604	0.934457	No		-0.3551	-0.7578 to 0.2435	0.1261	13	0.2338	0.9407	No
																															CON			HD
	Totals																														Mean	SEM	N	Mean	SEM	N	PD (%)	p	q	Discovery?		R	95% Confidence Intervals	R squared	N	p	q	Discovery?
	16:0 (Palmitic)	13567.1	9670.84	14995.6	9318.35	12738.9	19613.4	18441.6	18409.2	10595.1		16817	4651.82	16321.3	15326.9	15878.9	13444.5	14609	13461.8	17829.7	9278.31	14622.6	14745	6480.52	17431.4	16598	11175.8			16:0 (Palmitic)	13761.7	1307.7	12	13914	902.668	13	-15.1762	0.924578	0.977912	No		-0.16	-0.6534 to 0.4288	0.02559	13	0.6017	0.9407	No
	16:1 (Palmitoleic)	712.992	423.124	748.271	419.239	568.158	822.701	986.932	983.705	483.256		811.667	218.153	730.629	810.092	811.917	605.979	710.044	650.624	751.876	1044.98	757.833	810.502	434.116	1013.95	890.03	539.106			16:1 (Palmitoleic)	659.069	68.8488	12	756.235	48.2668	13	-23.4141	0.26144	0.924191	No		0.09302	-0.4827 to 0.6126	0.008652	13	0.7625	0.9828	No
	18:0 (Stearic)	10125.5	6580.59	10277.4	6575.82	8137.51	14601.1	13140.7	12431.2	7499.63		12774	2908.06	10120.5	11005.9	10607.2	10149.1	10278.3	7194.29	12052.8	6418.51	9304.29	9008.98	4480.22	13510	11647.4	7071.25			18:0 (Stearic)	9597.66	977.931	12	9440.64	706.524	13	-31.652	0.897721	0.977912	No		-0.2738	-0.7167 to 0.3265	0.07495	13	0.3654	0.9407	No
	18:1 (Oleic)	12353.1	7832.63	12652.3	7583.37	9720.43	16614.2	15804.8	16502.5	8320.33		15023.3	3409.52	12429.8	12854.7	12883.3	12896	12296.6	11616.8	15401	8938.36	11764.1	12016.4	5998.93	21455	16810.6	8673.03			18:1 (Oleic)	11520.5	1207.81	12	12585	1070.34	13	-39.8899	0.516241	0.934457	No		-0.2486	-0.7033 to 0.3503	0.06183	13	0.4127	0.9407	No
	18:2 (Linoleic)	466.951	702.533	910.35	526.894	592.222	780.747	972.474	1311.72	585.756		1052.57	278.325	880.875	1003.18	739.778	1076.3	711.8	854.453	1450.06	1101.61	895.582	995.967	713.238	1680.93	979.151	625.559			18:2 (Linoleic)	755.118	82.8718	12	986.74	83.4302	13	-48.1278	0.061051	0.897784	No		0.05933	-0.5083 to 0.5910	0.00352	13	0.8473	0.9919	No
	18:3
	20:3 (Eicosatrienoic)	632.885	584.694	958.319	484.802	657.599	1206.46	1040.07	902.942	533.768		955.28	281.407	1177.8	961.056	949.813	844.621	1109.77	737.747	1007.11	960.486	785.556	998.374	600.124	1124.98	948.37	684.646			20:3 (Eicosatrienoic)	784.668	85.1137	12	900.973	44.3441	13	-56.3658	0.242479	0.897784	No		-0.2937	-0.7270 to 0.3070	0.08623	13	0.3302	0.9407	No
	20:4 (Arachidonic)	3483.95	2732.67	4266.02	2596.49	3380.14	5829.5	4937.92	4832.64	2915		5083.84	1387.34	4004.78	4873.92	4632.96	3687.19	4042.76	3366.01	4819.85	2921.34	4405.95	4260.76	2164.36	3847.19	3682.17	3189.28			20:4 (Arachidonic)	3787.53	367.769	12	3837.98	219.913	13	-64.6037	0.907563	0.977912	No		-0.1091	-0.6227 to 0.4701	0.01191	13	0.7227	0.9744	No
	20:5	67.9904	54.4006	75.3094	42.1278	61.3216	98.6232	89.2124	128.753	58.0881		69.9498	9.1937	58.3625	71.6041	99.1418	63.9997	56.2501	79.6235	146.132	29.8323	86.647	84.4312	48.2514	156.128	163.463	48.6708			20:5	67.7777	8.56504	12	87.2441	11.9507	13	-63.6037	0.199513	0.897784	No		-0.09894	-0.6163 to 0.4781	0.00979	13	0.7478	0.9744	No
	22:4 (Adrenic)	1524.39	877.075	1396.02	1082.68	1355.66	2626.83	1746.3	1897.26	1018.1		2138.81	350.263	1205.35	2145.24	1970.77	1870.61	1971.59	1434.15	2731.11	832.085	1810.29	1656.87	540.666	2414.74	1783.89	1050.46			22:4 (Adrenic)	1434.89	175.828	12	1708.65	170.941	13	-72.8416	0.275864	0.926964	No		-0.215	-0.6848 to 0.3812	0.04621	13	0.4806	0.9407	No
	22:5 (Osbond)	822.502	623.35	794.542	558.365	871.16	1513.24	1250.34	934.798	613.502		1134.79	358.088	968.68	1410.8	1069.96	782.557	1053.04	571.213	1554.73	772.484	1218.56	1119.14	524.072	738.504	827.012	677.361			22:5 (Osbond)	870.28	92.7779	12	947.649	88.5181	13	-81.0795	0.552228	0.934457	No		0.05604	-0.5107 to 0.5888	0.00314	13	0.8557	0.9919	No
	22:6 (Docosahexaenoic)	6207.02	3869.31	7410.99	4401.98	5410.14	8512.5	8996.63	7957.82	5060.34		7589.8	1562.89	7699.85	6678.51	7284.95	6363.51	6492.19	4193.6	6218.56	4139.48	6590.45	6043.37	2289.6	5770.51	6320.93	4872.66			22:6 (Docosahexaenoic)	6223.27	639.545	12	5635.25	384.582	13	-89.3174	0.440867	0.934457	No		-0.1326	-0.6370 to 0.4514	0.01758	13	0.6659	0.952	No
	Total SAT	23692.5	16251.4	25273	15894.2	20876.4	34214.6	31582.2	30840.4	18094.8		29591	7559.88	26441.8	26332.8	26486.1	23593.7	24887.3	20656	29882.4	15696.8	23926.9	23754	10960.7	30941.4	28245.5	18247.1			Total Saturated	23359.3	2275.16	12	23354.7	1583.73	13	-0.0199962	0.998672	0.999999	No		-0.2133	-0.6839 to 0.3827	0.0455	13	0.4841	0.9407	No
	Total MUFA	13066.1	8255.75	13400.6	8002.61	10288.6	17436.9	16791.7	17486.2	8803.59		15834.9	3627.67	13160.4	13664.7	13695.3	13502	13006.7	12267.4	16152.9	9983.35	12521.9	12826.9	6433.04	22468.9	17700.6	9212.14			Total Monounsaturated	12179.6	1275.12	12	13341.2	1099.91	13	9.53753	0.497458	0.934457	No		-0.2379	-0.6975 to 0.3603	0.05659	13	0.4339	0.9407	No
	Total PUFA	13205.7	9444.04	15811.5	9693.33	12328.3	20567.9	19032.9	17965.9	10784.6		18025	4227.51	15995.7	17144.3	16747.4	14688.8	15437.4	11236.8	17927.6	10757.3	15793	15158.9	6880.32	15733	14705	11148.6			Total Polyunsaturated	13923.5	1393.06	12	14104.5	878.109	13	1.29962	0.913667	0.977912	No		-0.1321	-0.6368 to 0.4517	0.01746	13	0.667	0.952	No
	Total PHOSPHOLIPID	49964.3	33951.2	54485.2	33590.1	43493.2	72219.3	67406.9	66292.6	37682.9		63451	15415.1	55597.9	57141.8	56928.8	51784.5	53331.4	44160.2	63962.9	36437.5	52241.9	51739.8	24274.1	69143.4	60651.1	38607.8			Total Phospholipid	49462.5	4929.87	12	50800.4	3394.51	13	2.70491	0.825415	0.977912	No		-0.2108	-0.6825 to 0.3849	0.04443	13	0.4894	0.9407	No
																															CON				HD
		CON	CON	CON	CON	CON	CON	CON	CON	CON	CON	CON	CON	CON	HD	HD	HD	HD	HD	HD	HD	HD	HD	HD	HD	HD	HD			Cerebellum	Mean	SEM	N	Mean	SEM	N	PD (%)	p	q	Discovery?		R	95% Confidence Intervals	R squared	N	p	q	Discovery?
	LPC 16:0	1.67045			1.93125	4.64881	31.8607	16.3387	13.2729	2.83929		8.63345		5.96756		2.48269	2.97991			4.84221	17.5791		5.60625		19.7691	4.62391				LPC 16:0	9.68478	3.24981	9	8.26902	2.72775	7	-14.6184	>0.9999	>0.9999	No		-0.06819	-0.7811 to 0.7219	0.00465	7	0.8845	0.9884	No
	LPC 16:1	0.372727		1.09735		1.35714	1.0458	0.858156	1.975	0.253968		1.32432		1.44275	0.0465116		0.776786				8.86325		0.566667		1.15972	1.67826				LPC 16:1	1.0808	0.178822	9	2.18187	1.35502	6	101.875	0.954645	>0.9999	No		0.768	-0.1156 to 0.9731	0.5898	6	0.0745	0.6227	No
	LPC 18:0			0.212389			5.71756	5.1844	5.51667			3.28378		1.30534						4.84426	0.273504				7.34028					LPC 18:0	3.53669	0.957171	6	4.15268	2.0691	3	17.4172	0.904762	>0.9999	No		-0.8771		0.7694	3	0.3189	0.9663	No
	LPC 18:1			8.40044		2.84325	19.1775	9.54078	11.5854			6.40709		5.59733			1.12723			1.1332	27.1218				17.974	4.93261				LPC 18:1	9.07883	1.99452	7	10.4578	5.18998	5	15.1884	0.602273	>0.9999	No		0.01681	-0.8785 to 0.8859	0.0002827	5	0.9786	0.9884	No
	LPC 18:2		0.58125	0.387168		0.593254	0.799618	0.274823		0.94246		0.4375		0.456107	0.618217	0.0134615	0.0334821			0.793033	6.21154		0.239583		1.02604	0.171739				LPC 18:2	0.559023	0.0781756	8	1.13839	0.736399	8	103.639	0.720901	>0.9999	No		0.5824	-0.2074 to 0.9125	0.3391	8	0.1298	0.6227	No
	LPC 20:4			2.00442	1.94583	5.87698	11.5687	3.84043	2.4125	0.297619		4.72635		3.24809	0.616279		0.0133929			0.577869		0.0875			2.56597	1.54348	0.110656			LPC 20:4	3.99121	1.09516	9	0.787878	0.357074	7	-80.2597	0.007867	0.103295	No		-0.6579	-0.9435 to 0.1885	0.4329	7	0.1082	0.6227	No
	LPC 22:6	1.83182		3.25221	0.595833	2.67857	6.86641	2.71986	1.57917			2.45608		3.69847			2.50446								2.53819	4.14348				LPC 22:6	2.85316	0.588638	9	3.06205	0.540804	3	7.32126	0.727273	>0.9999	No		0.4814		0.2317	3	0.6803	0.9884	No
	LPE 16:0			8.24336		4.01984	16.6908	13.4149				16.2872				1.03462			1.22072	30.0369	25.594	10.0375			30.7604	1.81304				LPE 16:0	11.7312	2.44765	5	14.3567	5.2718	7	22.3806	>0.9999	>0.9999	No		0.1093	-0.7015 to 0.7968	0.01195	7	0.8155	0.9884	No
	LPE 16:1			1.32743	4.96667		3.43511	0.333333		2.2381		4.90541			6.94574	2.11538	5.27679				11.2137		6.875		12.25					LPE 16:1	2.86767	0.776138	6	7.4461	1.53808	6	159.656	0.025974	0.170519	No		0.1586	-0.7494 to 0.8595	0.02515	6	0.7641	0.9884	No
	LPE 16:2	10.7659		4.61283	10.0188	2.69246	3.6584	4.40603		3.92262					10.9167	13.9173	7.9308			0.526639	9.71154			1.18566	6.02951					LPE 16:2	5.72529	1.22998	7	7.17402	1.87622	7	25.3041	0.620047	>0.9999	No		-0.1287	-0.8038 to 0.6914	0.01656	7	0.7833	0.9884	No
	LPE 18:0			13.6504	8.72917	1.86905	44.8053	30.4291	16.8792	2.90079		39.8007		0.805344	10.9419	5.48077	25.8973		1.87838	18.4713	23.3547		21.9708		35.2743		2.26639			LPE 18:0	17.7632	5.57493	9	16.1707	3.88965	9	-8.96558	0.817874	0.892582	No		-0.09838	-0.7157 to 0.6053	0.009679	9	0.8012	0.9884	No
	LPE 22:5		2.64792	5.44912			3.66985	2.34574				13.3361		10.7309	10.3547					35.2029		13.8563	11.0979		2.58854	1.68478				LPE 22:5	6.36328	1.87734	6	12.4642	4.96329	6	95.8764	0.588745	>0.9999	No		0.6476	-0.3455 to 0.9565	0.4194	6	0.1644	0.6227	No
	LPE 22:6			90.5553		21.0298	34.6088	28.8209		49.8631		142.519		183.815	103.401				126.475	97.0061		72.4396	88.4562		54.0399	37.2848				LPE 22:6	78.7445	23.8307	7	82.729	11.5179	7	5.06008	0.534965	>0.10000	No		0.2111	-0.6444 to 0.8319	0.04457	7	0.6495	0.9884	No
	Total Lyso PC	3.875	0.58125	15.354	4.47292	17.998	77.0363	38.7571	36.3417	4.33333		27.2686		21.7156	1.28101	2.49615	7.43527			12.1906	60.0491	0.0875	6.4125		52.3733	17.0935	0.110656			Total LPC	22.5212	6.74678	11	15.953	6.95141	10	-29.1649	0.28162	>0.10001	No		0.1372	-0.5390 to 0.7059	0.01883	10	0.7054	0.9884	No
	Total Lyso PE	10.7659	2.64792	123.838	23.7146	29.6111	106.868	79.75	16.8792	58.9246		216.848		195.351	142.56	22.5481	39.1049		129.574	181.244	69.8739	96.3333	128.4	1.18566	140.943	40.7826	2.26639			Total LPE	78.6545	22.4761	11	82.9013	17.7764	12	5.39937	0.883744	0.892582	No		0.01786	-0.5618 to 0.5858	0.0003189	12	0.9561	0.9884	No

## Sheet: Two-Way ANOVA
Two-way ANOVA	Ordinary
Alpha	0.05
Source of Variation	% of total variation	P value	P value summary	Significant?
Interaction	13.38	<0.0001	****	Yes
Lipid	72.59	<0.0001	****	Yes
Region (Disease)	6.417	<0.0001	****	Yes
ANOVA table	SS (Type III)	DF	MS	F (DFn, DFd)	P value
Interaction	6860565636	54	127047512	F (54, 800) = 25.23	P<0.0001
Lipid	37232377417	6	6205396236	F (6, 800) = 1232	P<0.0001
Region (Disease)	3291407532	9	365711948	F (9, 800) = 72.61	P<0.0001
Residual	4029080124	800	5036350
Data summary
Number of columns (Region (Disease))	10
Number of rows (Lipid)	7
Number of values	870
Within each row, compare columns (simple effects within rows)
Number of families	7
Number of comparisons per family	45
Q	0.01
Two-stage linear step-up procedure of Benjamini, Krieger and Yekutieli	Predicted (LS) mean diff.	Discovery?	q value	Individual P Value
PC
White Cortex (CON) vs. White Cortex (HD)	7220	Yes	<0.0001	<0.0001
White Cortex (CON) vs. Grey Cortex (CON)	6079	Yes	<0.0001	<0.0001	*
White Cortex (CON) vs. Grey Cortex (HD)	9567	Yes	<0.0001	<0.0001
White Cortex (CON) vs. Putamen (CON)	-10846	Yes	<0.0001	<0.0001	*
White Cortex (CON) vs. Putamen (HD)	-538.5	No	0.118	0.5582
White Cortex (CON) vs. Caudate (CON)	7188	Yes	<0.0001	<0.0001	*
White Cortex (CON) vs. Caudate (HD)	8844	Yes	<0.0001	<0.0001
White Cortex (CON) vs. Cerebellum (CON)	12116	Yes	<0.0001	<0.0001	*
White Cortex (CON) vs. Cerebellum (HD)	11981	Yes	<0.0001	<0.0001
White Cortex (HD) vs. Grey Cortex (CON)	-1141	No	0.0477	0.2151
White Cortex (HD) vs. Grey Cortex (HD)	2347	Yes	0.0027	0.0109
White Cortex (HD) vs. Putamen (CON)	-18066	Yes	<0.0001	<0.0001
White Cortex (HD) vs. Putamen (HD)	-7758	Yes	<0.0001	<0.0001
White Cortex (HD) vs. Caudate (CON)	-32.41	No	0.1963	0.9719
White Cortex (HD) vs. Caudate (HD)	1624	No	0.0194	0.0834
White Cortex (HD) vs. Cerebellum (CON)	4896	Yes	<0.0001	<0.0001
White Cortex (HD) vs. Cerebellum (HD)	4761	Yes	<0.0001	<0.0001
Grey Cortex (CON) vs. Grey Cortex (HD)	3488	Yes	<0.0001	<0.0001
Grey Cortex (CON) vs. Putamen (CON)	-16925	Yes	<0.0001	<0.0001
Grey Cortex (CON) vs. Putamen (HD)	-6618	Yes	<0.0001	<0.0001
Grey Cortex (CON) vs. Caudate (CON)	1108	No	0.0474	0.2084
Grey Cortex (CON) vs. Caudate (HD)	2764	Yes	0.0006	0.0022
Grey Cortex (CON) vs. Cerebellum (CON)	6037	Yes	<0.0001	<0.0001
Grey Cortex (CON) vs. Cerebellum (HD)	5902	Yes	<0.0001	<0.0001
Grey Cortex (HD) vs. Putamen (CON)	-20413	Yes	<0.0001	<0.0001
Grey Cortex (HD) vs. Putamen (HD)	-10106	Yes	<0.0001	<0.0001
Grey Cortex (HD) vs. Caudate (CON)	-2380	Yes	0.0018	0.007
Grey Cortex (HD) vs. Caudate (HD)	-723.5	No	0.0911	0.4208
Grey Cortex (HD) vs. Cerebellum (CON)	2549	Yes	0.0012	0.0047
Grey Cortex (HD) vs. Cerebellum (HD)	2414	Yes	0.0016	0.0062
Putamen (CON) vs. Putamen (HD)	10308	Yes	<0.0001	<0.0001
Putamen (CON) vs. Caudate (CON)	18034	Yes	<0.0001	<0.0001
Putamen (CON) vs. Caudate (HD)	19690	Yes	<0.0001	<0.0001
Putamen (CON) vs. Cerebellum (CON)	22963	Yes	<0.0001	<0.0001
Putamen (CON) vs. Cerebellum (HD)	22828	Yes	<0.0001	<0.0001
Putamen (HD) vs. Caudate (CON)	7726	Yes	<0.0001	<0.0001
Putamen (HD) vs. Caudate (HD)	9382	Yes	<0.0001	<0.0001
Putamen (HD) vs. Cerebellum (CON)	12655	Yes	<0.0001	<0.0001
Putamen (HD) vs. Cerebellum (HD)	12520	Yes	<0.0001	<0.0001
Caudate (CON) vs. Caudate (HD)	1656	No	0.0157	0.0656
Caudate (CON) vs. Cerebellum (CON)	4929	Yes	<0.0001	<0.0001
Caudate (CON) vs. Cerebellum (HD)	4794	Yes	<0.0001	<0.0001
Caudate (HD) vs. Cerebellum (CON)	3273	Yes	0.0001	0.0004
Caudate (HD) vs. Cerebellum (HD)	3138	Yes	0.0001	0.0005
Cerebellum (CON) vs. Cerebellum (HD)	-135	No	0.1819	0.8806
Ether PC
White Cortex (CON) vs. White Cortex (HD)	751.2	No	>0.9999	0.4327
White Cortex (CON) vs. Grey Cortex (CON)	1418	No	0.9354	0.1235
White Cortex (CON) vs. Grey Cortex (HD)	1489	No	0.9354	0.1058
White Cortex (CON) vs. Putamen (CON)	1221	No	>0.9999	0.1929
White Cortex (CON) vs. Putamen (HD)	1219	No	>0.9999	0.1852
White Cortex (CON) vs. Caudate (CON)	1433	No	0.9354	0.1194
White Cortex (CON) vs. Caudate (HD)	1476	No	0.9354	0.1156
White Cortex (CON) vs. Cerebellum (CON)	1610	No	0.9354	0.086
White Cortex (CON) vs. Cerebellum (HD)	1487	No	0.9354	0.1062
White Cortex (HD) vs. Grey Cortex (CON)	666.4	No	>0.9999	0.4687
White Cortex (HD) vs. Grey Cortex (HD)	737.4	No	>0.9999	0.4228
White Cortex (HD) vs. Putamen (CON)	469.7	No	>0.9999	0.6162
White Cortex (HD) vs. Putamen (HD)	467.9	No	>0.9999	0.6109
White Cortex (HD) vs. Caudate (CON)	682.2	No	>0.9999	0.4583
White Cortex (HD) vs. Caudate (HD)	724.3	No	>0.9999	0.4396
White Cortex (HD) vs. Cerebellum (CON)	859	No	>0.9999	0.3594
White Cortex (HD) vs. Cerebellum (HD)	735.9	No	>0.9999	0.4237
Grey Cortex (CON) vs. Grey Cortex (HD)	70.94	No	>0.9999	0.9358
Grey Cortex (CON) vs. Putamen (CON)	-196.8	No	>0.9999	0.8267
Grey Cortex (CON) vs. Putamen (HD)	-198.5	No	>0.9999	0.8216
Grey Cortex (CON) vs. Caudate (CON)	15.81	No	>0.9999	0.9857
Grey Cortex (CON) vs. Caudate (HD)	57.91	No	>0.9999	0.9486
Grey Cortex (CON) vs. Cerebellum (CON)	192.6	No	>0.9999	0.8303
Grey Cortex (CON) vs. Cerebellum (HD)	69.45	No	>0.9999	0.9371
Grey Cortex (HD) vs. Putamen (CON)	-267.7	No	>0.9999	0.7658
Grey Cortex (HD) vs. Putamen (HD)	-269.5	No	>0.9999	0.7596
Grey Cortex (HD) vs. Caudate (CON)	-55.13	No	>0.9999	0.9501
Grey Cortex (HD) vs. Caudate (HD)	-13.03	No	>0.9999	0.9884
Grey Cortex (HD) vs. Cerebellum (CON)	121.7	No	>0.9999	0.8923
Grey Cortex (HD) vs. Cerebellum (HD)	-1.492	No	>0.9999	0.9986
Putamen (CON) vs. Putamen (HD)	-1.751	No	>0.9999	0.9984
Putamen (CON) vs. Caudate (CON)	212.6	No	>0.9999	0.813
Putamen (CON) vs. Caudate (HD)	254.7	No	>0.9999	0.7811
Putamen (CON) vs. Cerebellum (CON)	389.4	No	>0.9999	0.671
Putamen (CON) vs. Cerebellum (HD)	266.2	No	>0.9999	0.7671
Putamen (HD) vs. Caudate (CON)	214.3	No	>0.9999	0.8077
Putamen (HD) vs. Caudate (HD)	256.4	No	>0.9999	0.7754
Putamen (HD) vs. Cerebellum (CON)	391.1	No	>0.9999	0.6634
Putamen (HD) vs. Cerebellum (HD)	268	No	>0.9999	0.7609
Caudate (CON) vs. Caudate (HD)	42.1	No	>0.9999	0.9626
Caudate (CON) vs. Cerebellum (CON)	176.8	No	>0.9999	0.844
Caudate (CON) vs. Cerebellum (HD)	53.64	No	>0.9999	0.9514
Caudate (HD) vs. Cerebellum (CON)	134.7	No	>0.9999	0.8832
Caudate (HD) vs. Cerebellum (HD)	11.54	No	>0.9999	0.9898
Cerebellum (CON) vs. Cerebellum (HD)	-123.2	No	>0.9999	0.891
PE
White Cortex (CON) vs. White Cortex (HD)	924	No	0.2416	0.3135
White Cortex (CON) vs. Grey Cortex (CON)	-3484	Yes	0.0003	0.0001
White Cortex (CON) vs. Grey Cortex (HD)	-1135	No	0.1894	0.207
White Cortex (CON) vs. Putamen (CON)	-5358	Yes	<0.0001	<0.0001
White Cortex (CON) vs. Putamen (HD)	-1825	No	0.0479	0.0425
White Cortex (CON) vs. Caudate (CON)	-1088	No	0.1948	0.2261
White Cortex (CON) vs. Caudate (HD)	-104.3	No	0.6054	0.9094
White Cortex (CON) vs. Cerebellum (CON)	1117	No	0.1948	0.2231
White Cortex (CON) vs. Cerebellum (HD)	1321	No	0.1385	0.1418
White Cortex (HD) vs. Grey Cortex (CON)	-4408	Yes	<0.0001	<0.0001
White Cortex (HD) vs. Grey Cortex (HD)	-2059	No	0.0283	0.0222
White Cortex (HD) vs. Putamen (CON)	-6282	Yes	<0.0001	<0.0001
White Cortex (HD) vs. Putamen (HD)	-2749	Yes	0.0042	0.0023
White Cortex (HD) vs. Caudate (CON)	-2012	No	0.031	0.0254
White Cortex (HD) vs. Caudate (HD)	-1028	No	0.2132	0.262
White Cortex (HD) vs. Cerebellum (CON)	193.1	No	0.5675	0.8331
White Cortex (HD) vs. Cerebellum (HD)	397.1	No	0.4705	0.6586
Grey Cortex (CON) vs. Grey Cortex (HD)	2349	No	0.0114	0.0078
Grey Cortex (CON) vs. Putamen (CON)	-1874	No	0.0437	0.0373
Grey Cortex (CON) vs. Putamen (HD)	1659	No	0.0626	0.0599
Grey Cortex (CON) vs. Caudate (CON)	2396	No	0.0102	0.0066
Grey Cortex (CON) vs. Caudate (HD)	3380	Yes	0.0004	0.0002
Grey Cortex (CON) vs. Cerebellum (CON)	4601	Yes	<0.0001	<0.0001
Grey Cortex (CON) vs. Cerebellum (HD)	4805	Yes	<0.0001	<0.0001
Grey Cortex (HD) vs. Putamen (CON)	-4223	Yes	<0.0001	<0.0001
Grey Cortex (HD) vs. Putamen (HD)	-690.6	No	0.317	0.4329
Grey Cortex (HD) vs. Caudate (CON)	46.34	No	0.6236	0.958
Grey Cortex (HD) vs. Caudate (HD)	1030	No	0.2107	0.2518
Grey Cortex (HD) vs. Cerebellum (CON)	2252	No	0.0173	0.0124
Grey Cortex (HD) vs. Cerebellum (HD)	2456	Yes	0.0093	0.0054
Putamen (CON) vs. Putamen (HD)	3533	Yes	0.0002	<0.0001
Putamen (CON) vs. Caudate (CON)	4270	Yes	<0.0001	<0.0001
Putamen (CON) vs. Caudate (HD)	5254	Yes	<0.0001	<0.0001
Putamen (CON) vs. Cerebellum (CON)	6475	Yes	<0.0001	<0.0001
Putamen (CON) vs. Cerebellum (HD)	6679	Yes	<0.0001	<0.0001
Putamen (HD) vs. Caudate (CON)	737	No	0.3024	0.4027
Putamen (HD) vs. Caudate (HD)	1721	No	0.0605	0.0558
Putamen (HD) vs. Cerebellum (CON)	2942	Yes	0.0022	0.0011
Putamen (HD) vs. Cerebellum (HD)	3146	Yes	0.0008	0.0004
Caudate (CON) vs. Caudate (HD)	984	No	0.2167	0.2737
Caudate (CON) vs. Cerebellum (CON)	2205	No	0.019	0.0143
Caudate (CON) vs. Cerebellum (HD)	2409	No	0.0102	0.0063
Caudate (HD) vs. Cerebellum (CON)	1221	No	0.1728	0.1829
Caudate (HD) vs. Cerebellum (HD)	1425	No	0.1141	0.113
Cerebellum (CON) vs. Cerebellum (HD)	203.9	No	0.5675	0.8205
Ether PE
White Cortex (CON) vs. White Cortex (HD)	3773	Yes	<0.0001	<0.0001
White Cortex (CON) vs. Grey Cortex (CON)	8664	Yes	<0.0001	<0.0001
White Cortex (CON) vs. Grey Cortex (HD)	9744	Yes	<0.0001	<0.0001
White Cortex (CON) vs. Putamen (CON)	8368	Yes	<0.0001	<0.0001
White Cortex (CON) vs. Putamen (HD)	7683	Yes	<0.0001	<0.0001
White Cortex (CON) vs. Caudate (CON)	9966	Yes	<0.0001	<0.0001
White Cortex (CON) vs. Caudate (HD)	10157	Yes	<0.0001	<0.0001
White Cortex (CON) vs. Cerebellum (CON)	9839	Yes	<0.0001	<0.0001
White Cortex (CON) vs. Cerebellum (HD)	9198	Yes	<0.0001	<0.0001
White Cortex (HD) vs. Grey Cortex (CON)	4891	Yes	<0.0001	<0.0001
White Cortex (HD) vs. Grey Cortex (HD)	5971	Yes	<0.0001	<0.0001
White Cortex (HD) vs. Putamen (CON)	4595	Yes	<0.0001	<0.0001
White Cortex (HD) vs. Putamen (HD)	3910	Yes	<0.0001	<0.0001
White Cortex (HD) vs. Caudate (CON)	6193	Yes	<0.0001	<0.0001
White Cortex (HD) vs. Caudate (HD)	6384	Yes	<0.0001	<0.0001
White Cortex (HD) vs. Cerebellum (CON)	6066	Yes	<0.0001	<0.0001
White Cortex (HD) vs. Cerebellum (HD)	5425	Yes	<0.0001	<0.0001
Grey Cortex (CON) vs. Grey Cortex (HD)	1079	No	0.2078	0.2204
Grey Cortex (CON) vs. Putamen (CON)	-296	No	0.5117	0.7419
Grey Cortex (CON) vs. Putamen (HD)	-981.4	No	0.242	0.2652
Grey Cortex (CON) vs. Caudate (CON)	1302	No	0.141	0.1396
Grey Cortex (CON) vs. Caudate (HD)	1493	No	0.1096	0.0969
Grey Cortex (CON) vs. Cerebellum (CON)	1175	No	0.1867	0.1914
Grey Cortex (CON) vs. Cerebellum (HD)	534	No	0.405	0.5442
Grey Cortex (HD) vs. Putamen (CON)	-1375	No	0.1322	0.1262
Grey Cortex (HD) vs. Putamen (HD)	-2061	No	0.0262	0.0195
Grey Cortex (HD) vs. Caudate (CON)	222.2	No	0.5392	0.8008
Grey Cortex (HD) vs. Caudate (HD)	413.7	No	0.4679	0.6453
Grey Cortex (HD) vs. Cerebellum (CON)	95.24	No	0.5754	0.9156
Grey Cortex (HD) vs. Cerebellum (HD)	-545.4	No	0.405	0.5357
Putamen (CON) vs. Putamen (HD)	-685.4	No	0.3601	0.4457
Putamen (CON) vs. Caudate (CON)	1598	No	0.0931	0.0757
Putamen (CON) vs. Caudate (HD)	1789	No	0.0658	0.0512
Putamen (CON) vs. Cerebellum (CON)	1471	No	0.1184	0.1088
Putamen (CON) vs. Cerebellum (HD)	830	No	0.305	0.3559
Putamen (HD) vs. Caudate (CON)	2283	No	0.0144	0.0097
Putamen (HD) vs. Caudate (HD)	2475	Yes	0.0094	0.006
Putamen (HD) vs. Cerebellum (CON)	2156	No	0.0235	0.0166
Putamen (HD) vs. Cerebellum (HD)	1515	No	0.1008	0.0855
Caudate (CON) vs. Caudate (HD)	191.5	No	0.5467	0.8313
Caudate (CON) vs. Cerebellum (CON)	-126.9	No	0.5705	0.8877
Caudate (CON) vs. Cerebellum (HD)	-767.6	No	0.3189	0.3834
Caudate (HD) vs. Cerebellum (CON)	-318.4	No	0.5117	0.7283
Caudate (HD) vs. Cerebellum (HD)	-959.1	No	0.2528	0.286
Cerebellum (CON) vs. Cerebellum (HD)	-640.7	No	0.3739	0.476
PS
White Cortex (CON) vs. White Cortex (HD)	7502	Yes	<0.0001	<0.0001
White Cortex (CON) vs. Grey Cortex (CON)	13130	Yes	<0.0001	<0.0001
White Cortex (CON) vs. Grey Cortex (HD)	14652	Yes	<0.0001	<0.0001
White Cortex (CON) vs. Putamen (CON)	12878	Yes	<0.0001	<0.0001
White Cortex (CON) vs. Putamen (HD)	12588	Yes	<0.0001	<0.0001
White Cortex (CON) vs. Caudate (CON)	15417	Yes	<0.0001	<0.0001
White Cortex (CON) vs. Caudate (HD)	16021	Yes	<0.0001	<0.0001
White Cortex (CON) vs. Cerebellum (CON)	16981	Yes	<0.0001	<0.0001
White Cortex (CON) vs. Cerebellum (HD)	16608	Yes	<0.0001	<0.0001
White Cortex (HD) vs. Grey Cortex (CON)	5628	Yes	<0.0001	<0.0001
White Cortex (HD) vs. Grey Cortex (HD)	7150	Yes	<0.0001	<0.0001
White Cortex (HD) vs. Putamen (CON)	5376	Yes	<0.0001	<0.0001
White Cortex (HD) vs. Putamen (HD)	5086	Yes	<0.0001	<0.0001
White Cortex (HD) vs. Caudate (CON)	7915	Yes	<0.0001	<0.0001
White Cortex (HD) vs. Caudate (HD)	8519	Yes	<0.0001	<0.0001
White Cortex (HD) vs. Cerebellum (CON)	9479	Yes	<0.0001	<0.0001
White Cortex (HD) vs. Cerebellum (HD)	9105	Yes	<0.0001	<0.0001
Grey Cortex (CON) vs. Grey Cortex (HD)	1523	No	0.0424	0.0841
Grey Cortex (CON) vs. Putamen (CON)	-251.4	No	0.2975	0.7797
Grey Cortex (CON) vs. Putamen (HD)	-541.7	No	0.2201	0.5385
Grey Cortex (CON) vs. Caudate (CON)	2287	Yes	0.0063	0.0111
Grey Cortex (CON) vs. Caudate (HD)	2891	Yes	0.0009	0.0013
Grey Cortex (CON) vs. Cerebellum (CON)	3851	Yes	<0.0001	<0.0001
Grey Cortex (CON) vs. Cerebellum (HD)	3478	Yes	<0.0001	<0.0001
Grey Cortex (HD) vs. Putamen (CON)	-1774	No	0.0253	0.0487
Grey Cortex (HD) vs. Putamen (HD)	-2064	No	0.0107	0.0193
Grey Cortex (HD) vs. Caudate (CON)	764.4	No	0.174	0.3951
Grey Cortex (HD) vs. Caudate (HD)	1369	No	0.0611	0.128
Grey Cortex (HD) vs. Cerebellum (CON)	2329	Yes	0.0058	0.0097
Grey Cortex (HD) vs. Cerebellum (HD)	1955	No	0.0143	0.0266
Putamen (CON) vs. Putamen (HD)	-290.3	No	0.2914	0.7466
Putamen (CON) vs. Caudate (CON)	2538	Yes	0.0035	0.0057
Putamen (CON) vs. Caudate (HD)	3143	Yes	0.0004	0.0006
Putamen (CON) vs. Cerebellum (CON)	4103	Yes	<0.0001	<0.0001
Putamen (CON) vs. Cerebellum (HD)	3729	Yes	<0.0001	<0.0001
Putamen (HD) vs. Caudate (CON)	2829	Yes	0.0011	0.0017
Putamen (HD) vs. Caudate (HD)	3433	Yes	0.0001	0.0001
Putamen (HD) vs. Cerebellum (CON)	4393	Yes	<0.0001	<0.0001
Putamen (HD) vs. Cerebellum (HD)	4019	Yes	<0.0001	<0.0001
Caudate (CON) vs. Caudate (HD)	604.4	No	0.2153	0.5097
Caudate (CON) vs. Cerebellum (CON)	1564	No	0.0432	0.0881
Caudate (CON) vs. Cerebellum (HD)	1191	No	0.086	0.1854
Caudate (HD) vs. Cerebellum (CON)	959.9	No	0.1333	0.2951
Caudate (HD) vs. Cerebellum (HD)	586.4	No	0.2153	0.5141
Cerebellum (CON) vs. Cerebellum (HD)	-373.5	No	0.2706	0.6777
LPC
White Cortex (CON) vs. White Cortex (HD)	45.46	No	>0.9999	0.9597
White Cortex (CON) vs. Grey Cortex (CON)	24	No	>0.9999	0.9787
White Cortex (CON) vs. Grey Cortex (HD)	45.97	No	>0.9999	0.9592
White Cortex (CON) vs. Putamen (CON)	-19.96	No	>0.9999	0.9823
White Cortex (CON) vs. Putamen (HD)	24.07	No	>0.9999	0.9786
White Cortex (CON) vs. Caudate (CON)	-8.257	No	>0.9999	0.9927
White Cortex (CON) vs. Caudate (HD)	13.1	No	>0.9999	0.9884
White Cortex (CON) vs. Cerebellum (CON)	102.3	No	>0.9999	0.913
White Cortex (CON) vs. Cerebellum (HD)	108.9	No	>0.9999	0.9098
White Cortex (HD) vs. Grey Cortex (CON)	-21.46	No	>0.9999	0.9806
White Cortex (HD) vs. Grey Cortex (HD)	0.5038	No	>0.9999	0.9995
White Cortex (HD) vs. Putamen (CON)	-65.42	No	>0.9999	0.9408
White Cortex (HD) vs. Putamen (HD)	-21.39	No	>0.9999	0.9806
White Cortex (HD) vs. Caudate (CON)	-53.72	No	>0.9999	0.9514
White Cortex (HD) vs. Caudate (HD)	-32.36	No	>0.9999	0.9707
White Cortex (HD) vs. Cerebellum (CON)	56.86	No	>0.9999	0.9507
White Cortex (HD) vs. Cerebellum (HD)	63.43	No	>0.9999	0.9464
Grey Cortex (CON) vs. Grey Cortex (HD)	21.97	No	>0.9999	0.9801
Grey Cortex (CON) vs. Putamen (CON)	-43.95	No	>0.9999	0.9602
Grey Cortex (CON) vs. Putamen (HD)	0.07308	No	>0.9999	>0.9999
Grey Cortex (CON) vs. Caudate (CON)	-32.25	No	>0.9999	0.9708
Grey Cortex (CON) vs. Caudate (HD)	-10.89	No	>0.9999	0.9901
Grey Cortex (CON) vs. Cerebellum (CON)	78.33	No	>0.9999	0.9321
Grey Cortex (CON) vs. Cerebellum (HD)	84.89	No	>0.9999	0.9284
Grey Cortex (HD) vs. Putamen (CON)	-65.92	No	>0.9999	0.9403
Grey Cortex (HD) vs. Putamen (HD)	-21.9	No	>0.9999	0.9802
Grey Cortex (HD) vs. Caudate (CON)	-54.22	No	>0.9999	0.9509
Grey Cortex (HD) vs. Caudate (HD)	-32.86	No	>0.9999	0.9702
Grey Cortex (HD) vs. Cerebellum (CON)	56.36	No	>0.9999	0.9511
Grey Cortex (HD) vs. Cerebellum (HD)	62.93	No	>0.9999	0.9469
Putamen (CON) vs. Putamen (HD)	44.03	No	>0.9999	0.9601
Putamen (CON) vs. Caudate (CON)	11.7	No	>0.9999	0.9894
Putamen (CON) vs. Caudate (HD)	33.06	No	>0.9999	0.9701
Putamen (CON) vs. Cerebellum (CON)	122.3	No	>0.9999	0.8942
Putamen (CON) vs. Cerebellum (HD)	128.8	No	>0.9999	0.8915
Putamen (HD) vs. Caudate (CON)	-32.33	No	>0.9999	0.9707
Putamen (HD) vs. Caudate (HD)	-10.97	No	>0.9999	0.9901
Putamen (HD) vs. Cerebellum (CON)	78.25	No	>0.9999	0.9322
Putamen (HD) vs. Cerebellum (HD)	84.82	No	>0.9999	0.9284
Caudate (CON) vs. Caudate (HD)	21.36	No	>0.9999	0.9806
Caudate (CON) vs. Cerebellum (CON)	110.6	No	>0.9999	0.9043
Caudate (CON) vs. Cerebellum (HD)	117.1	No	>0.9999	0.9013
Caudate (HD) vs. Cerebellum (CON)	89.22	No	>0.9999	0.9227
Caudate (HD) vs. Cerebellum (HD)	95.79	No	>0.9999	0.9192
Cerebellum (CON) vs. Cerebellum (HD)	6.569	No	>0.9999	0.9947
LPE
White Cortex (CON) vs. White Cortex (HD)	423.9	No	>0.9999	0.6372
White Cortex (CON) vs. Grey Cortex (CON)	643.3	No	>0.9999	0.4742
White Cortex (CON) vs. Grey Cortex (HD)	793.5	No	>0.9999	0.3773
White Cortex (CON) vs. Putamen (CON)	579.3	No	>0.9999	0.5192
White Cortex (CON) vs. Putamen (HD)	612.5	No	>0.9999	0.4956
White Cortex (CON) vs. Caudate (CON)	836.5	No	>0.9999	0.3521
White Cortex (CON) vs. Caudate (HD)	882.1	No	>0.9999	0.3265
White Cortex (CON) vs. Cerebellum (CON)	1075	No	>0.9999	0.2515
White Cortex (CON) vs. Cerebellum (HD)	1071	No	>0.9999	0.2429
White Cortex (HD) vs. Grey Cortex (CON)	219.4	No	>0.9999	0.8033
White Cortex (HD) vs. Grey Cortex (HD)	369.7	No	>0.9999	0.6746
White Cortex (HD) vs. Putamen (CON)	155.4	No	>0.9999	0.8599
White Cortex (HD) vs. Putamen (HD)	188.6	No	>0.9999	0.8304
White Cortex (HD) vs. Caudate (CON)	412.7	No	>0.9999	0.6393
White Cortex (HD) vs. Caudate (HD)	458.2	No	>0.9999	0.6028
White Cortex (HD) vs. Cerebellum (CON)	651.1	No	>0.9999	0.479
White Cortex (HD) vs. Cerebellum (HD)	646.9	No	>0.9999	0.4717
Grey Cortex (CON) vs. Grey Cortex (HD)	150.3	No	>0.9999	0.8645
Grey Cortex (CON) vs. Putamen (CON)	-63.97	No	>0.9999	0.9421
Grey Cortex (CON) vs. Putamen (HD)	-30.73	No	>0.9999	0.9722
Grey Cortex (CON) vs. Caudate (CON)	193.3	No	>0.9999	0.8263
Grey Cortex (CON) vs. Caudate (HD)	238.8	No	>0.9999	0.7862
Grey Cortex (CON) vs. Cerebellum (CON)	431.8	No	>0.9999	0.6388
Grey Cortex (CON) vs. Cerebellum (HD)	427.5	No	>0.9999	0.6343
Grey Cortex (HD) vs. Putamen (CON)	-214.2	No	>0.9999	0.8078
Grey Cortex (HD) vs. Putamen (HD)	-181	No	>0.9999	0.8371
Grey Cortex (HD) vs. Caudate (CON)	43.01	No	>0.9999	0.961
Grey Cortex (HD) vs. Caudate (HD)	88.55	No	>0.9999	0.9199
Grey Cortex (HD) vs. Cerebellum (CON)	281.5	No	>0.9999	0.7596
Grey Cortex (HD) vs. Cerebellum (HD)	277.2	No	>0.9999	0.7577
Putamen (CON) vs. Putamen (HD)	33.24	No	>0.9999	0.9699
Putamen (CON) vs. Caudate (CON)	257.3	No	>0.9999	0.7702
Putamen (CON) vs. Caudate (HD)	302.8	No	>0.9999	0.7309
Putamen (CON) vs. Cerebellum (CON)	495.7	No	>0.9999	0.5899
Putamen (CON) vs. Cerebellum (HD)	491.5	No	>0.9999	0.5845
Putamen (HD) vs. Caudate (CON)	224	No	>0.9999	0.7992
Putamen (HD) vs. Caudate (HD)	269.6	No	>0.9999	0.7595
Putamen (HD) vs. Cerebellum (CON)	462.5	No	>0.9999	0.6151
Putamen (HD) vs. Cerebellum (HD)	458.2	No	>0.9999	0.6101
Caudate (CON) vs. Caudate (HD)	45.54	No	>0.9999	0.9588
Caudate (CON) vs. Cerebellum (CON)	238.5	No	>0.9999	0.7954
Caudate (CON) vs. Cerebellum (HD)	234.2	No	>0.9999	0.7944
Caudate (HD) vs. Cerebellum (CON)	192.9	No	>0.9999	0.8338
Caudate (HD) vs. Cerebellum (HD)	188.7	No	>0.9999	0.8337
Cerebellum (CON) vs. Cerebellum (HD)	-4.245	No	>0.9999	0.9964
Test details	Predicted (LS) mean 1	Predicted (LS) mean 2	Predicted (LS) mean diff.	SE of diff.	N1	N2	t	DF
PC
White Cortex (CON) vs. White Cortex (HD)	25402	18182	7220	956.9	11	11	7.545	800
White Cortex (CON) vs. Grey Cortex (CON)	25402	19323	6079	919.4	11	13	6.612	800
White Cortex (CON) vs. Grey Cortex (HD)	25402	15835	9567	919.4	11	13	10.41	800
White Cortex (CON) vs. Putamen (CON)	25402	36249	-10846	936.8	11	12	11.58	800
White Cortex (CON) vs. Putamen (HD)	25402	25941	-538.5	919.4	11	13	0.5857	800
White Cortex (CON) vs. Caudate (CON)	25402	18215	7188	919.4	11	13	7.818	800
White Cortex (CON) vs. Caudate (HD)	25402	16559	8844	936.8	11	12	9.441	800
White Cortex (CON) vs. Cerebellum (CON)	25402	13286	12116	936.8	11	12	12.93	800
White Cortex (CON) vs. Cerebellum (HD)	25402	13421	11981	919.4	11	13	13.03	800
White Cortex (HD) vs. Grey Cortex (CON)	18182	19323	-1141	919.4	11	13	1.241	800
White Cortex (HD) vs. Grey Cortex (HD)	18182	15835	2347	919.4	11	13	2.553	800
White Cortex (HD) vs. Putamen (CON)	18182	36249	-18066	936.8	11	12	19.29	800
White Cortex (HD) vs. Putamen (HD)	18182	25941	-7758	919.4	11	13	8.439	800
White Cortex (HD) vs. Caudate (CON)	18182	18215	-32.41	919.4	11	13	0.03525	800
White Cortex (HD) vs. Caudate (HD)	18182	16559	1624	936.8	11	12	1.733	800
White Cortex (HD) vs. Cerebellum (CON)	18182	13286	4896	936.8	11	12	5.227	800
White Cortex (HD) vs. Cerebellum (HD)	18182	13421	4761	919.4	11	13	5.179	800
Grey Cortex (CON) vs. Grey Cortex (HD)	19323	15835	3488	880.2	13	13	3.963	800
Grey Cortex (CON) vs. Putamen (CON)	19323	36249	-16925	898.4	13	12	18.84	800
Grey Cortex (CON) vs. Putamen (HD)	19323	25941	-6618	880.2	13	13	7.518	800
Grey Cortex (CON) vs. Caudate (CON)	19323	18215	1108	880.2	13	13	1.259	800
Grey Cortex (CON) vs. Caudate (HD)	19323	16559	2764	898.4	13	12	3.077	800
Grey Cortex (CON) vs. Cerebellum (CON)	19323	13286	6037	898.4	13	12	6.72	800
Grey Cortex (CON) vs. Cerebellum (HD)	19323	13421	5902	880.2	13	13	6.705	800
Grey Cortex (HD) vs. Putamen (CON)	15835	36249	-20413	898.4	13	12	22.72	800
Grey Cortex (HD) vs. Putamen (HD)	15835	25941	-10106	880.2	13	13	11.48	800
Grey Cortex (HD) vs. Caudate (CON)	15835	18215	-2380	880.2	13	13	2.703	800
Grey Cortex (HD) vs. Caudate (HD)	15835	16559	-723.5	898.4	13	12	0.8054	800
Grey Cortex (HD) vs. Cerebellum (CON)	15835	13286	2549	898.4	13	12	2.837	800
Grey Cortex (HD) vs. Cerebellum (HD)	15835	13421	2414	880.2	13	13	2.743	800
Putamen (CON) vs. Putamen (HD)	36249	25941	10308	898.4	12	13	11.47	800
Putamen (CON) vs. Caudate (CON)	36249	18215	18034	898.4	12	13	20.07	800
Putamen (CON) vs. Caudate (HD)	36249	16559	19690	916.2	12	12	21.49	800
Putamen (CON) vs. Cerebellum (CON)	36249	13286	22963	916.2	12	12	25.06	800
Putamen (CON) vs. Cerebellum (HD)	36249	13421	22828	898.4	12	13	25.41	800
Putamen (HD) vs. Caudate (CON)	25941	18215	7726	880.2	13	13	8.777	800
Putamen (HD) vs. Caudate (HD)	25941	16559	9382	898.4	13	12	10.44	800
Putamen (HD) vs. Cerebellum (CON)	25941	13286	12655	898.4	13	12	14.09	800
Putamen (HD) vs. Cerebellum (HD)	25941	13421	12520	880.2	13	13	14.22	800
Caudate (CON) vs. Caudate (HD)	18215	16559	1656	898.4	13	12	1.844	800
Caudate (CON) vs. Cerebellum (CON)	18215	13286	4929	898.4	13	12	5.486	800
Caudate (CON) vs. Cerebellum (HD)	18215	13421	4794	880.2	13	13	5.446	800
Caudate (HD) vs. Cerebellum (CON)	16559	13286	3273	916.2	12	12	3.572	800
Caudate (HD) vs. Cerebellum (HD)	16559	13421	3138	898.4	12	13	3.493	800
Cerebellum (CON) vs. Cerebellum (HD)	13286	13421	-135	898.4	12	13	0.1503	800
Ether PC
White Cortex (CON) vs. White Cortex (HD)	1979	1228	751.2	956.9	11	11	0.785	800
White Cortex (CON) vs. Grey Cortex (CON)	1979	561.6	1418	919.4	11	13	1.542	800
White Cortex (CON) vs. Grey Cortex (HD)	1979	490.6	1489	919.4	11	13	1.619	800
White Cortex (CON) vs. Putamen (CON)	1979	758.4	1221	936.8	11	12	1.303	800
White Cortex (CON) vs. Putamen (HD)	1979	760.1	1219	919.4	11	13	1.326	800
White Cortex (CON) vs. Caudate (CON)	1979	545.8	1433	919.4	11	13	1.559	800
White Cortex (CON) vs. Caudate (HD)	1979	503.7	1476	936.8	11	12	1.575	800
White Cortex (CON) vs. Cerebellum (CON)	1979	369	1610	936.8	11	12	1.719	800
White Cortex (CON) vs. Cerebellum (HD)	1979	492.1	1487	919.4	11	13	1.617	800
White Cortex (HD) vs. Grey Cortex (CON)	1228	561.6	666.4	919.4	11	13	0.7249	800
White Cortex (HD) vs. Grey Cortex (HD)	1228	490.6	737.4	919.4	11	13	0.802	800
White Cortex (HD) vs. Putamen (CON)	1228	758.4	469.7	936.8	11	12	0.5014	800
White Cortex (HD) vs. Putamen (HD)	1228	760.1	467.9	919.4	11	13	0.509	800
White Cortex (HD) vs. Caudate (CON)	1228	545.8	682.2	919.4	11	13	0.7421	800
White Cortex (HD) vs. Caudate (HD)	1228	503.7	724.3	936.8	11	12	0.7732	800
White Cortex (HD) vs. Cerebellum (CON)	1228	369	859	936.8	11	12	0.917	800
White Cortex (HD) vs. Cerebellum (HD)	1228	492.1	735.9	919.4	11	13	0.8004	800
Grey Cortex (CON) vs. Grey Cortex (HD)	561.6	490.6	70.94	880.2	13	13	0.08059	800
Grey Cortex (CON) vs. Putamen (CON)	561.6	758.4	-196.8	898.4	13	12	0.219	800
Grey Cortex (CON) vs. Putamen (HD)	561.6	760.1	-198.5	880.2	13	13	0.2255	800
Grey Cortex (CON) vs. Caudate (CON)	561.6	545.8	15.81	880.2	13	13	0.01796	800
Grey Cortex (CON) vs. Caudate (HD)	561.6	503.7	57.91	898.4	13	12	0.06446	800
Grey Cortex (CON) vs. Cerebellum (CON)	561.6	369	192.6	898.4	13	12	0.2144	800
Grey Cortex (CON) vs. Cerebellum (HD)	561.6	492.1	69.45	880.2	13	13	0.07889	800
Grey Cortex (HD) vs. Putamen (CON)	490.6	758.4	-267.7	898.4	13	12	0.298	800
Grey Cortex (HD) vs. Putamen (HD)	490.6	760.1	-269.5	880.2	13	13	0.3061	800
Grey Cortex (HD) vs. Caudate (CON)	490.6	545.8	-55.13	880.2	13	13	0.06263	800
Grey Cortex (HD) vs. Caudate (HD)	490.6	503.7	-13.03	898.4	13	12	0.0145	800
Grey Cortex (HD) vs. Cerebellum (CON)	490.6	369	121.7	898.4	13	12	0.1354	800
Grey Cortex (HD) vs. Cerebellum (HD)	490.6	492.1	-1.492	880.2	13	13	0.001695	800
Putamen (CON) vs. Putamen (HD)	758.4	760.1	-1.751	898.4	12	13	0.00195	800
Putamen (CON) vs. Caudate (CON)	758.4	545.8	212.6	898.4	12	13	0.2366	800
Putamen (CON) vs. Caudate (HD)	758.4	503.7	254.7	916.2	12	12	0.278	800
Putamen (CON) vs. Cerebellum (CON)	758.4	369	389.4	916.2	12	12	0.425	800
Putamen (CON) vs. Cerebellum (HD)	758.4	492.1	266.2	898.4	12	13	0.2963	800
Putamen (HD) vs. Caudate (CON)	760.1	545.8	214.3	880.2	13	13	0.2435	800
Putamen (HD) vs. Caudate (HD)	760.1	503.7	256.4	898.4	13	12	0.2854	800
Putamen (HD) vs. Cerebellum (CON)	760.1	369	391.1	898.4	13	12	0.4354	800
Putamen (HD) vs. Cerebellum (HD)	760.1	492.1	268	880.2	13	13	0.3044	800
Caudate (CON) vs. Caudate (HD)	545.8	503.7	42.1	898.4	13	12	0.04687	800
Caudate (CON) vs. Cerebellum (CON)	545.8	369	176.8	898.4	13	12	0.1968	800
Caudate (CON) vs. Cerebellum (HD)	545.8	492.1	53.64	880.2	13	13	0.06094	800
Caudate (HD) vs. Cerebellum (CON)	503.7	369	134.7	916.2	12	12	0.147	800
Caudate (HD) vs. Cerebellum (HD)	503.7	492.1	11.54	898.4	12	13	0.01284	800
Cerebellum (CON) vs. Cerebellum (HD)	369	492.1	-123.2	898.4	12	13	0.1371	800
PE
White Cortex (CON) vs. White Cortex (HD)	6946	6022	924	916.2	12	12	1.009	800
White Cortex (CON) vs. Grey Cortex (CON)	6946	10430	-3484	898.4	12	13	3.878	800
White Cortex (CON) vs. Grey Cortex (HD)	6946	8081	-1135	898.4	12	13	1.263	800
White Cortex (CON) vs. Putamen (CON)	6946	12304	-5358	916.2	12	12	5.848	800
White Cortex (CON) vs. Putamen (HD)	6946	8772	-1825	898.4	12	13	2.032	800
White Cortex (CON) vs. Caudate (CON)	6946	8035	-1088	898.4	12	13	1.211	800
White Cortex (CON) vs. Caudate (HD)	6946	7051	-104.3	916.2	12	12	0.1138	800
White Cortex (CON) vs. Cerebellum (CON)	6946	5829	1117	916.2	12	12	1.219	800
White Cortex (CON) vs. Cerebellum (HD)	6946	5625	1321	898.4	12	13	1.47	800
White Cortex (HD) vs. Grey Cortex (CON)	6022	10430	-4408	898.4	12	13	4.907	800
White Cortex (HD) vs. Grey Cortex (HD)	6022	8081	-2059	898.4	12	13	2.291	800
White Cortex (HD) vs. Putamen (CON)	6022	12304	-6282	916.2	12	12	6.857	800
White Cortex (HD) vs. Putamen (HD)	6022	8772	-2749	898.4	12	13	3.06	800
White Cortex (HD) vs. Caudate (CON)	6022	8035	-2012	898.4	12	13	2.24	800
White Cortex (HD) vs. Caudate (HD)	6022	7051	-1028	916.2	12	12	1.122	800
White Cortex (HD) vs. Cerebellum (CON)	6022	5829	193.1	916.2	12	12	0.2108	800
White Cortex (HD) vs. Cerebellum (HD)	6022	5625	397.1	898.4	12	13	0.442	800
Grey Cortex (CON) vs. Grey Cortex (HD)	10430	8081	2349	880.2	13	13	2.669	800
Grey Cortex (CON) vs. Putamen (CON)	10430	12304	-1874	898.4	13	12	2.086	800
Grey Cortex (CON) vs. Putamen (HD)	10430	8772	1659	880.2	13	13	1.884	800
Grey Cortex (CON) vs. Caudate (CON)	10430	8035	2396	880.2	13	13	2.722	800
Grey Cortex (CON) vs. Caudate (HD)	10430	7051	3380	898.4	13	12	3.762	800
Grey Cortex (CON) vs. Cerebellum (CON)	10430	5829	4601	898.4	13	12	5.122	800
Grey Cortex (CON) vs. Cerebellum (HD)	10430	5625	4805	880.2	13	13	5.459	800
Grey Cortex (HD) vs. Putamen (CON)	8081	12304	-4223	898.4	13	12	4.701	800
Grey Cortex (HD) vs. Putamen (HD)	8081	8772	-690.6	880.2	13	13	0.7846	800
Grey Cortex (HD) vs. Caudate (CON)	8081	8035	46.34	880.2	13	13	0.05264	800
Grey Cortex (HD) vs. Caudate (HD)	8081	7051	1030	898.4	13	12	1.147	800
Grey Cortex (HD) vs. Cerebellum (CON)	8081	5829	2252	898.4	13	12	2.506	800
Grey Cortex (HD) vs. Cerebellum (HD)	8081	5625	2456	880.2	13	13	2.79	800
Putamen (CON) vs. Putamen (HD)	12304	8772	3533	898.4	12	13	3.932	800
Putamen (CON) vs. Caudate (CON)	12304	8035	4270	898.4	12	13	4.753	800
Putamen (CON) vs. Caudate (HD)	12304	7051	5254	916.2	12	12	5.734	800
Putamen (CON) vs. Cerebellum (CON)	12304	5829	6475	916.2	12	12	7.067	800
Putamen (CON) vs. Cerebellum (HD)	12304	5625	6679	898.4	12	13	7.434	800
Putamen (HD) vs. Caudate (CON)	8772	8035	737	880.2	13	13	0.8372	800
Putamen (HD) vs. Caudate (HD)	8772	7051	1721	898.4	13	12	1.916	800
Putamen (HD) vs. Cerebellum (CON)	8772	5829	2942	898.4	13	12	3.275	800
Putamen (HD) vs. Cerebellum (HD)	8772	5625	3146	880.2	13	13	3.574	800
Caudate (CON) vs. Caudate (HD)	8035	7051	984	898.4	13	12	1.095	800
Caudate (CON) vs. Cerebellum (CON)	8035	5829	2205	898.4	13	12	2.455	800
Caudate (CON) vs. Cerebellum (HD)	8035	5625	2409	880.2	13	13	2.737	800
Caudate (HD) vs. Cerebellum (CON)	7051	5829	1221	916.2	12	12	1.333	800
Caudate (HD) vs. Cerebellum (HD)	7051	5625	1425	898.4	12	13	1.587	800
Cerebellum (CON) vs. Cerebellum (HD)	5829	5625	203.9	898.4	12	13	0.227	800
Ether PE
White Cortex (CON) vs. White Cortex (HD)	14047	10274	3773	916.2	12	12	4.118	800
White Cortex (CON) vs. Grey Cortex (CON)	14047	5382	8664	898.4	12	13	9.644	800
White Cortex (CON) vs. Grey Cortex (HD)	14047	4303	9744	898.4	12	13	10.85	800
White Cortex (CON) vs. Putamen (CON)	14047	5678	8368	916.2	12	12	9.134	800
White Cortex (CON) vs. Putamen (HD)	14047	6364	7683	898.4	12	13	8.552	800
White Cortex (CON) vs. Caudate (CON)	14047	4081	9966	898.4	12	13	11.09	800
White Cortex (CON) vs. Caudate (HD)	14047	3889	10157	916.2	12	12	11.09	800
White Cortex (CON) vs. Cerebellum (CON)	14047	4208	9839	916.2	12	12	10.74	800
White Cortex (CON) vs. Cerebellum (HD)	14047	4848	9198	898.4	12	13	10.24	800
White Cortex (HD) vs. Grey Cortex (CON)	10274	5382	4891	898.4	12	13	5.444	800
White Cortex (HD) vs. Grey Cortex (HD)	10274	4303	5971	898.4	12	13	6.646	800
White Cortex (HD) vs. Putamen (CON)	10274	5678	4595	916.2	12	12	5.016	800
White Cortex (HD) vs. Putamen (HD)	10274	6364	3910	898.4	12	13	4.352	800
White Cortex (HD) vs. Caudate (CON)	10274	4081	6193	898.4	12	13	6.893	800
White Cortex (HD) vs. Caudate (HD)	10274	3889	6384	916.2	12	12	6.968	800
White Cortex (HD) vs. Cerebellum (CON)	10274	4208	6066	916.2	12	12	6.621	800
White Cortex (HD) vs. Cerebellum (HD)	10274	4848	5425	898.4	12	13	6.039	800
Grey Cortex (CON) vs. Grey Cortex (HD)	5382	4303	1079	880.2	13	13	1.226	800
Grey Cortex (CON) vs. Putamen (CON)	5382	5678	-296	898.4	13	12	0.3294	800
Grey Cortex (CON) vs. Putamen (HD)	5382	6364	-981.4	880.2	13	13	1.115	800
Grey Cortex (CON) vs. Caudate (CON)	5382	4081	1302	880.2	13	13	1.479	800
Grey Cortex (CON) vs. Caudate (HD)	5382	3889	1493	898.4	13	12	1.662	800
Grey Cortex (CON) vs. Cerebellum (CON)	5382	4208	1175	898.4	13	12	1.308	800
Grey Cortex (CON) vs. Cerebellum (HD)	5382	4848	534	880.2	13	13	0.6067	800
Grey Cortex (HD) vs. Putamen (CON)	4303	5678	-1375	898.4	13	12	1.531	800
Grey Cortex (HD) vs. Putamen (HD)	4303	6364	-2061	880.2	13	13	2.341	800
Grey Cortex (HD) vs. Caudate (CON)	4303	4081	222.2	880.2	13	13	0.2524	800
Grey Cortex (HD) vs. Caudate (HD)	4303	3889	413.7	898.4	13	12	0.4604	800
Grey Cortex (HD) vs. Cerebellum (CON)	4303	4208	95.24	898.4	13	12	0.106	800
Grey Cortex (HD) vs. Cerebellum (HD)	4303	4848	-545.4	880.2	13	13	0.6197	800
Putamen (CON) vs. Putamen (HD)	5678	6364	-685.4	898.4	12	13	0.763	800
Putamen (CON) vs. Caudate (CON)	5678	4081	1598	898.4	12	13	1.778	800
Putamen (CON) vs. Caudate (HD)	5678	3889	1789	916.2	12	12	1.953	800
Putamen (CON) vs. Cerebellum (CON)	5678	4208	1471	916.2	12	12	1.605	800
Putamen (CON) vs. Cerebellum (HD)	5678	4848	830	898.4	12	13	0.9238	800
Putamen (HD) vs. Caudate (CON)	6364	4081	2283	880.2	13	13	2.594	800
Putamen (HD) vs. Caudate (HD)	6364	3889	2475	898.4	13	12	2.754	800
Putamen (HD) vs. Cerebellum (CON)	6364	4208	2156	898.4	13	12	2.4	800
Putamen (HD) vs. Cerebellum (HD)	6364	4848	1515	880.2	13	13	1.722	800
Caudate (CON) vs. Caudate (HD)	4081	3889	191.5	898.4	13	12	0.2132	800
Caudate (CON) vs. Cerebellum (CON)	4081	4208	-126.9	898.4	13	12	0.1413	800
Caudate (CON) vs. Cerebellum (HD)	4081	4848	-767.6	880.2	13	13	0.872	800
Caudate (HD) vs. Cerebellum (CON)	3889	4208	-318.4	916.2	12	12	0.3476	800
Caudate (HD) vs. Cerebellum (HD)	3889	4848	-959.1	898.4	12	13	1.068	800
Cerebellum (CON) vs. Cerebellum (HD)	4208	4848	-640.7	898.4	12	13	0.7131	800
PS
White Cortex (CON) vs. White Cortex (HD)	20524	13022	7502	916.2	12	12	8.188	800
White Cortex (CON) vs. Grey Cortex (CON)	20524	7394	13130	898.4	12	13	14.61	800
White Cortex (CON) vs. Grey Cortex (HD)	20524	5871	14652	898.4	12	13	16.31	800
White Cortex (CON) vs. Putamen (CON)	20524	7645	12878	916.2	12	12	14.06	800
White Cortex (CON) vs. Putamen (HD)	20524	7936	12588	898.4	12	13	14.01	800
White Cortex (CON) vs. Caudate (CON)	20524	5107	15417	916.2	12	12	16.83	800
White Cortex (CON) vs. Caudate (HD)	20524	4503	16021	916.2	12	12	17.49	800
White Cortex (CON) vs. Cerebellum (CON)	20524	3543	16981	916.2	12	12	18.53	800
White Cortex (CON) vs. Cerebellum (HD)	20524	3916	16608	898.4	12	13	18.49	800
White Cortex (HD) vs. Grey Cortex (CON)	13022	7394	5628	898.4	12	13	6.264	800
White Cortex (HD) vs. Grey Cortex (HD)	13022	5871	7150	898.4	12	13	7.959	800
White Cortex (HD) vs. Putamen (CON)	13022	7645	5376	916.2	12	12	5.868	800
White Cortex (HD) vs. Putamen (HD)	13022	7936	5086	898.4	12	13	5.661	800
White Cortex (HD) vs. Caudate (CON)	13022	5107	7915	916.2	12	12	8.639	800
White Cortex (HD) vs. Caudate (HD)	13022	4503	8519	916.2	12	12	9.298	800
White Cortex (HD) vs. Cerebellum (CON)	13022	3543	9479	916.2	12	12	10.35	800
White Cortex (HD) vs. Cerebellum (HD)	13022	3916	9105	898.4	12	13	10.14	800
Grey Cortex (CON) vs. Grey Cortex (HD)	7394	5871	1523	880.2	13	13	1.73	800
Grey Cortex (CON) vs. Putamen (CON)	7394	7645	-251.4	898.4	13	12	0.2798	800
Grey Cortex (CON) vs. Putamen (HD)	7394	7936	-541.7	880.2	13	13	0.6154	800
Grey Cortex (CON) vs. Caudate (CON)	7394	5107	2287	898.4	13	12	2.546	800
Grey Cortex (CON) vs. Caudate (HD)	7394	4503	2891	898.4	13	12	3.218	800
Grey Cortex (CON) vs. Cerebellum (CON)	7394	3543	3851	898.4	13	12	4.287	800
Grey Cortex (CON) vs. Cerebellum (HD)	7394	3916	3478	880.2	13	13	3.951	800
Grey Cortex (HD) vs. Putamen (CON)	5871	7645	-1774	898.4	13	12	1.975	800
Grey Cortex (HD) vs. Putamen (HD)	5871	7936	-2064	880.2	13	13	2.345	800
Grey Cortex (HD) vs. Caudate (CON)	5871	5107	764.4	898.4	13	12	0.8508	800
Grey Cortex (HD) vs. Caudate (HD)	5871	4503	1369	898.4	13	12	1.524	800
Grey Cortex (HD) vs. Cerebellum (CON)	5871	3543	2329	898.4	13	12	2.592	800
Grey Cortex (HD) vs. Cerebellum (HD)	5871	3916	1955	880.2	13	13	2.221	800
Putamen (CON) vs. Putamen (HD)	7645	7936	-290.3	898.4	12	13	0.3232	800
Putamen (CON) vs. Caudate (CON)	7645	5107	2538	916.2	12	12	2.771	800
Putamen (CON) vs. Caudate (HD)	7645	4503	3143	916.2	12	12	3.43	800
Putamen (CON) vs. Cerebellum (CON)	7645	3543	4103	916.2	12	12	4.478	800
Putamen (CON) vs. Cerebellum (HD)	7645	3916	3729	898.4	12	13	4.151	800
Putamen (HD) vs. Caudate (CON)	7936	5107	2829	898.4	13	12	3.149	800
Putamen (HD) vs. Caudate (HD)	7936	4503	3433	898.4	13	12	3.821	800
Putamen (HD) vs. Cerebellum (CON)	7936	3543	4393	898.4	13	12	4.89	800
Putamen (HD) vs. Cerebellum (HD)	7936	3916	4019	880.2	13	13	4.566	800
Caudate (CON) vs. Caudate (HD)	5107	4503	604.4	916.2	12	12	0.6597	800
Caudate (CON) vs. Cerebellum (CON)	5107	3543	1564	916.2	12	12	1.707	800
Caudate (CON) vs. Cerebellum (HD)	5107	3916	1191	898.4	12	13	1.325	800
Caudate (HD) vs. Cerebellum (CON)	4503	3543	959.9	916.2	12	12	1.048	800
Caudate (HD) vs. Cerebellum (HD)	4503	3916	586.4	898.4	12	13	0.6527	800
Cerebellum (CON) vs. Cerebellum (HD)	3543	3916	-373.5	898.4	12	13	0.4157	800
LPC
White Cortex (CON) vs. White Cortex (HD)	124.8	79.38	45.46	898.4	12	13	0.0506	800
White Cortex (CON) vs. Grey Cortex (CON)	124.8	100.8	24	898.4	12	13	0.02671	800
White Cortex (CON) vs. Grey Cortex (HD)	124.8	78.88	45.97	898.4	12	13	0.05116	800
White Cortex (CON) vs. Putamen (CON)	124.8	144.8	-19.96	898.4	12	13	0.02221	800
White Cortex (CON) vs. Putamen (HD)	124.8	100.8	24.07	898.4	12	13	0.02679	800
White Cortex (CON) vs. Caudate (CON)	124.8	133.1	-8.257	898.4	12	13	0.009191	800
White Cortex (CON) vs. Caudate (HD)	124.8	111.7	13.1	898.4	12	13	0.01458	800
White Cortex (CON) vs. Cerebellum (CON)	124.8	22.52	102.3	936.8	12	11	0.1092	800
White Cortex (CON) vs. Cerebellum (HD)	124.8	15.95	108.9	960.9	12	10	0.1133	800
White Cortex (HD) vs. Grey Cortex (CON)	79.38	100.8	-21.46	880.2	13	13	0.02438	800
White Cortex (HD) vs. Grey Cortex (HD)	79.38	78.88	0.5038	880.2	13	13	0.0005724	800
White Cortex (HD) vs. Putamen (CON)	79.38	144.8	-65.42	880.2	13	13	0.07432	800
White Cortex (HD) vs. Putamen (HD)	79.38	100.8	-21.39	880.2	13	13	0.0243	800
White Cortex (HD) vs. Caudate (CON)	79.38	133.1	-53.72	880.2	13	13	0.06103	800
White Cortex (HD) vs. Caudate (HD)	79.38	111.7	-32.36	880.2	13	13	0.03676	800
White Cortex (HD) vs. Cerebellum (CON)	79.38	22.52	56.86	919.4	13	11	0.06185	800
White Cortex (HD) vs. Cerebellum (HD)	79.38	15.95	63.43	944	13	10	0.0672	800
Grey Cortex (CON) vs. Grey Cortex (HD)	100.8	78.88	21.97	880.2	13	13	0.02496	800
Grey Cortex (CON) vs. Putamen (CON)	100.8	144.8	-43.95	880.2	13	13	0.04993	800
Grey Cortex (CON) vs. Putamen (HD)	100.8	100.8	0.07308	880.2	13	13	8.302e-05	800
Grey Cortex (CON) vs. Caudate (CON)	100.8	133.1	-32.25	880.2	13	13	0.03664	800
Grey Cortex (CON) vs. Caudate (HD)	100.8	111.7	-10.89	880.2	13	13	0.01238	800
Grey Cortex (CON) vs. Cerebellum (CON)	100.8	22.52	78.33	919.4	13	11	0.08519	800
Grey Cortex (CON) vs. Cerebellum (HD)	100.8	15.95	84.89	944	13	10	0.08994	800
Grey Cortex (HD) vs. Putamen (CON)	78.88	144.8	-65.92	880.2	13	13	0.07489	800
Grey Cortex (HD) vs. Putamen (HD)	78.88	100.8	-21.9	880.2	13	13	0.02487	800
Grey Cortex (HD) vs. Caudate (CON)	78.88	133.1	-54.22	880.2	13	13	0.0616	800
Grey Cortex (HD) vs. Caudate (HD)	78.88	111.7	-32.86	880.2	13	13	0.03733	800
Grey Cortex (HD) vs. Cerebellum (CON)	78.88	22.52	56.36	919.4	13	11	0.0613	800
Grey Cortex (HD) vs. Cerebellum (HD)	78.88	15.95	62.93	944	13	10	0.06666	800
Putamen (CON) vs. Putamen (HD)	144.8	100.8	44.03	880.2	13	13	0.05002	800
Putamen (CON) vs. Caudate (CON)	144.8	133.1	11.7	880.2	13	13	0.01329	800
Putamen (CON) vs. Caudate (HD)	144.8	111.7	33.06	880.2	13	13	0.03756	800
Putamen (CON) vs. Cerebellum (CON)	144.8	22.52	122.3	919.4	13	11	0.133	800
Putamen (CON) vs. Cerebellum (HD)	144.8	15.95	128.8	944	13	10	0.1365	800
Putamen (HD) vs. Caudate (CON)	100.8	133.1	-32.33	880.2	13	13	0.03673	800
Putamen (HD) vs. Caudate (HD)	100.8	111.7	-10.97	880.2	13	13	0.01246	800
Putamen (HD) vs. Cerebellum (CON)	100.8	22.52	78.25	919.4	13	11	0.08511	800
Putamen (HD) vs. Cerebellum (HD)	100.8	15.95	84.82	944	13	10	0.08986	800
Caudate (CON) vs. Caudate (HD)	133.1	111.7	21.36	880.2	13	13	0.02427	800
Caudate (CON) vs. Cerebellum (CON)	133.1	22.52	110.6	919.4	13	11	0.1203	800
Caudate (CON) vs. Cerebellum (HD)	133.1	15.95	117.1	944	13	10	0.1241	800
Caudate (HD) vs. Cerebellum (CON)	111.7	22.52	89.22	919.4	13	11	0.09704	800
Caudate (HD) vs. Cerebellum (HD)	111.7	15.95	95.79	944	13	10	0.1015	800
Cerebellum (CON) vs. Cerebellum (HD)	22.52	15.95	6.569	980.6	11	10	0.006699	800
LPE
White Cortex (CON) vs. White Cortex (HD)	1154	729.8	423.9	898.4	12	13	0.4718	800
White Cortex (CON) vs. Grey Cortex (CON)	1154	510.4	643.3	898.4	12	13	0.716	800
White Cortex (CON) vs. Grey Cortex (HD)	1154	360.1	793.5	898.4	12	13	0.8833	800
White Cortex (CON) vs. Putamen (CON)	1154	574.4	579.3	898.4	12	13	0.6448	800
White Cortex (CON) vs. Putamen (HD)	1154	541.1	612.5	898.4	12	13	0.6818	800
White Cortex (CON) vs. Caudate (CON)	1154	317.1	836.5	898.4	12	13	0.9312	800
White Cortex (CON) vs. Caudate (HD)	1154	271.6	882.1	898.4	12	13	0.9819	800
White Cortex (CON) vs. Cerebellum (CON)	1154	78.65	1075	936.8	12	11	1.148	800
White Cortex (CON) vs. Cerebellum (HD)	1154	82.9	1071	916.2	12	12	1.169	800
White Cortex (HD) vs. Grey Cortex (CON)	729.8	510.4	219.4	880.2	13	13	0.2492	800
White Cortex (HD) vs. Grey Cortex (HD)	729.8	360.1	369.7	880.2	13	13	0.4199	800
White Cortex (HD) vs. Putamen (CON)	729.8	574.4	155.4	880.2	13	13	0.1765	800
White Cortex (HD) vs. Putamen (HD)	729.8	541.1	188.6	880.2	13	13	0.2143	800
White Cortex (HD) vs. Caudate (CON)	729.8	317.1	412.7	880.2	13	13	0.4688	800
White Cortex (HD) vs. Caudate (HD)	729.8	271.6	458.2	880.2	13	13	0.5205	800
White Cortex (HD) vs. Cerebellum (CON)	729.8	78.65	651.1	919.4	13	11	0.7082	800
White Cortex (HD) vs. Cerebellum (HD)	729.8	82.9	646.9	898.4	13	12	0.72	800
Grey Cortex (CON) vs. Grey Cortex (HD)	510.4	360.1	150.3	880.2	13	13	0.1707	800
Grey Cortex (CON) vs. Putamen (CON)	510.4	574.4	-63.97	880.2	13	13	0.07267	800
Grey Cortex (CON) vs. Putamen (HD)	510.4	541.1	-30.73	880.2	13	13	0.03492	800
Grey Cortex (CON) vs. Caudate (CON)	510.4	317.1	193.3	880.2	13	13	0.2196	800
Grey Cortex (CON) vs. Caudate (HD)	510.4	271.6	238.8	880.2	13	13	0.2713	800
Grey Cortex (CON) vs. Cerebellum (CON)	510.4	78.65	431.8	919.4	13	11	0.4696	800
Grey Cortex (CON) vs. Cerebellum (HD)	510.4	82.9	427.5	898.4	13	12	0.4759	800
Grey Cortex (HD) vs. Putamen (CON)	360.1	574.4	-214.2	880.2	13	13	0.2434	800
Grey Cortex (HD) vs. Putamen (HD)	360.1	541.1	-181	880.2	13	13	0.2056	800
Grey Cortex (HD) vs. Caudate (CON)	360.1	317.1	43.01	880.2	13	13	0.04886	800
Grey Cortex (HD) vs. Caudate (HD)	360.1	271.6	88.55	880.2	13	13	0.1006	800
Grey Cortex (HD) vs. Cerebellum (CON)	360.1	78.65	281.5	919.4	13	11	0.3062	800
Grey Cortex (HD) vs. Cerebellum (HD)	360.1	82.9	277.2	898.4	13	12	0.3086	800
Putamen (CON) vs. Putamen (HD)	574.4	541.1	33.24	880.2	13	13	0.03776	800
Putamen (CON) vs. Caudate (CON)	574.4	317.1	257.3	880.2	13	13	0.2923	800
Putamen (CON) vs. Caudate (HD)	574.4	271.6	302.8	880.2	13	13	0.344	800
Putamen (CON) vs. Cerebellum (CON)	574.4	78.65	495.7	919.4	13	11	0.5392	800
Putamen (CON) vs. Cerebellum (HD)	574.4	82.9	491.5	898.4	13	12	0.5471	800
Putamen (HD) vs. Caudate (CON)	541.1	317.1	224	880.2	13	13	0.2545	800
Putamen (HD) vs. Caudate (HD)	541.1	271.6	269.6	880.2	13	13	0.3062	800
Putamen (HD) vs. Cerebellum (CON)	541.1	78.65	462.5	919.4	13	11	0.503	800
Putamen (HD) vs. Cerebellum (HD)	541.1	82.9	458.2	898.4	13	12	0.5101	800
Caudate (CON) vs. Caudate (HD)	317.1	271.6	45.54	880.2	13	13	0.05174	800
Caudate (CON) vs. Cerebellum (CON)	317.1	78.65	238.5	919.4	13	11	0.2594	800
Caudate (CON) vs. Cerebellum (HD)	317.1	82.9	234.2	898.4	13	12	0.2607	800
Caudate (HD) vs. Cerebellum (CON)	271.6	78.65	192.9	919.4	13	11	0.2098	800
Caudate (HD) vs. Cerebellum (HD)	271.6	82.9	188.7	898.4	13	12	0.21	800
Cerebellum (CON) vs. Cerebellum (HD)	78.65	82.9	-4.245	936.8	11	12	0.004532	800

## Sheet: PCA
Control PCA Using Phospholipid Class Totals															HD PCA Using Phospholipid Class Totals
Tabular Results							Loadings								Tabular Results							Loadings
Table Analyzed	Control PCA						Var	PC1	PC2	PC3	PC4	PC5			Table Analyzed	HD PCA						Var	PC1	PC2	PC3	PC4	PC5
							Ester PC	0.562256	-0.755901	0.335031	-0.0147704	0.00429087										Ester PC	-0.725906	0.588994	-0.342055	0.0939618	0.0177679
PC summary	PC1	PC2	PC3	PC4	PC5		Ether PC	0.965859	0.233034	-0.0134984	0.0382129	-0.105688			PC summary	PC1	PC2	PC3	PC4	PC5		Ether PC	-0.907461	-0.367781	-0.0717406	-0.102494	-0.159998
Eigenvalue	3.153	1.576	0.2114	0.04222	0.01761		Ester PE	0.173195	-0.938154	-0.299428	0.0111593	-0.00940095			Eigenvalue	3.222	1.39	0.2368	0.1022	0.04898		Ester PE	-0.327622	0.906155	0.247437	-0.0936706	-0.0393478
Proportion of variance	63.05%	31.53%	4.23%	0.84%	0.35%		Ether PE	0.962667	0.199363	-0.0876166	-0.15772	0.0312059			Proportion of variance	64.44%	27.80%	4.74%	2.04%	0.98%		Ether PE	-0.927334	-0.194372	0.23032	0.221774	0.0062738
Cumulative proportion of variance	63.05%	94.58%	98.80%	99.65%	100.00%		PS	0.973025	0.175222	-0.040215	0.124658	0.0732301			Cumulative proportion of variance	64.44%	92.24%	96.98%	99.02%	100.00%		PS	-0.950903	-0.221302	0.0197208	-0.157921	0.146563
Component selection	Selected	Selected	Selected	Selected	Selected										Component selection	Selected	Selected	Selected	Selected	Selected
Data summary							Scores								Data summary							Scores
Total number of variables	5						PC1	PC2	PC3	PC4	PC5	Region			Total number of variables	5						PC1	PC2	PC3	PC4	PC5	Region
Total number of components	5						-1.44421	1.8048	0.571289	0.0298377	-0.123668	caudate			Total number of components	5						0.696086	0.677818	-0.231501	-0.311852	-0.234344	caudate
Component selection method	All PCs						-1.64218	0.891619	0.371856	0.167974	-0.0239227	caudate			Component selection method	All PCs						2.77415	-0.999424	-0.0968204	0.0028034	0.159623	caudate
Number of selected components	5														Number of selected components	5						1.26142	-0.425184	-0.288156	-0.0847924	-0.0420451	caudate
Rows in table	65						-1.44402	0.52152	0.277353	0.206997	-0.102912	caudate			Rows in table	65						-0.0574326	1.64755	-0.00270656	-0.296931	-0.204745	caudate
Rows skipped (missing data)	6						-1.19526	0.350104	0.353243	0.126973	-0.137103	caudate			Rows skipped (missing data)	5						1.54815	0.0478913	-0.0622339	0.0358937	0.116045	caudate
Rows analyzed (# cases)	59						-0.673008	-0.718393	-0.590154	0.0307239	-0.0487987	caudate			Rows analyzed (# cases)	60						0.801831	0.647965	-0.218777	-0.338344	0.252147	caudate
							-0.615586	-0.828193	-0.583942	0.00840823	-0.0326805	caudate															datecau
							-1.21089	0.0977893	-0.300013	0.0624184	-0.0192377	caudate										1.06238	0.120505	-0.248383	-0.0644594	0.0453887	caudate
	Eigenvalue						-1.99304	1.6005	0.214706	0.0202462	0.00371462	caudate				Eigenvalue						1.36535	-0.290276	-0.091656	-0.17068	0.0729122	caudate
PC1	3.15252						-0.404832	-1.07164	-0.43621	0.204868	-0.0912917	caudate			PC1	3.22193						0.82042	0.858449	0.0707441	-0.293067	0.0820238	caudate
PC2	1.57627						-0.675935	-0.261351	0.0271213	0.129745	-0.0469479	caudate			PC2	1.39005						0.666184	0.721231	0.111929	-0.364781	0.0460234	caudate
PC3	0.211379						-0.829897	-0.57326	-0.163898	0.158769	-0.151548	caudate			PC3	0.23681											dateput
PC4	0.0422183						-0.894583	0.000192394	-0.215097	0.0755213	-0.0399991	caudate			PC4	0.102231						1.36195	0.269674	0.0958871	-0.0127711	-0.031033	caudate
PC5	0.0176133						0.730442	-0.285974	0.467302	-0.0713426	-0.189575	putamen			PC5	0.0489836						-3.35331	1.17135	-0.309073	0.683324	0.117385	putamen
							0.226273	-1.4887	0.636756	-0.0340961	0.117515	putamen										-0.281156	0.465412	0.140411	-0.0147465	-0.196726	putamen
																						-3.18072	0.733521	0.337456	0.486582	-0.363213	putamen
							-0.0961446	-1.73286	1.40281	-0.0630078	0.0372175	putamen										-1.40937	2.82959	0.410816	0.0184874	-0.126006	putamen
							0.716722	-2.19361	0.540957	-0.00392505	0.150198	putamen										-0.817529	1.88993	-0.658525	0.222999	0.0613209	putamen
							0.517626	-2.12069	0.928559	-0.199024	0.112033	putamen										0.315382	1.05246	-0.631041	0.180518	0.220515	putamen
							0.410568	-2.429	0.559612	0.0133597	-0.0292019	putamen										-1.69014	0.154052	-1.47709	0.0672796	0.400289	putamen
																						-2.42393	-0.238627	-0.786207	-0.0754053	-0.0971771	putamen
							0.285889	-2.28643	0.443147	-0.0631082	-0.0134594	putamen										0.438686	-0.733001	-1.23313	0.0463011	-0.186363	putamen
							0.19693	-1.87004	0.161266	-0.045664	-0.0162129	putamen										-1.35537	2.7696	-1.37711	0.382547	0.0909265	putamen
							-0.436677	-1.08732	0.199548	0.0794508	0.0128763	putamen										-1.33678	2.50104	-0.112424	-0.0217808	-0.22665	putamen
							0.24407	-3.23262	-0.766143	0.0115669	-0.244129	putamen										0.437778	0.0133617	-0.187417	0.170993	-0.105455	putamen
							0.243623	-2.38606	0.996272	-0.0324256	-0.00744108	putamen										-0.917546	0.968258	-0.21477	-0.0186004	-0.035532	putamen
							-1.54449	0.929687	0.0933245	-0.0254688	0.0524471	cerebellum										0.878739	-0.459173	0.203723	0.596431	-0.183502	cerebellum
							-1.95964	1.71222	0.334307	-0.0323781	-0.0691592	cerebellum										0.843461	-0.0851225	0.363951	0.448977	-0.0995101	cerebellum
							-1.23999	0.780445	-0.0351679	-0.302742	0.00117424	cerebellum										1.15091	-0.442742	0.467685	0.476775	0.0840687	cerebellum
							-2.06064	1.57551	0.19024	-0.109714	0.043137	cerebellum										1.29553	-0.499351	0.132024	0.348906	0.0342247	cerebellum
							-1.66733	1.22956	0.183632	-0.204743	-0.0285668	cerebellum										1.29213	-0.393734	0.186332	0.358274	-0.0925703	cerebellum
							-0.651366	0.167645	-0.0889066	-0.305119	0.0676604	cerebellum										0.3576	0.177457	0.26636	0.512931	0.1826	cerebellum
							-0.844789	0.305337	-0.0647836	-0.260373	0.0505064	cerebellum										2.07206	-1.66891	-0.568477	-0.219219	-1.06223	cerebellum
							-0.800588	0.488717	0.0370149	-0.293041	0.0407219	cerebellum										1.33966	-0.174236	0.558441	0.642091	-0.114598	cerebellum
							-1.93263	1.40985	0.166835	-0.0743844	0.0277643	cerebellum										1.23482	-0.355384	0.299282	0.603837	-0.0172169	cerebellum
																						3.35913	-1.70566	-0.334367	0.0488506	0.138842	cerebellum
							-1.02326	0.269011	-0.271696	-0.279433	0.056071	cerebellum										-0.692176	-0.0688896	0.28724	0.0914911	-0.298466	cerebellum
							-2.64989	2.37044	0.461866	0.051226	-0.0712243	cerebellum										0.721779	-0.411208	-0.385159	0.257435	-0.033405	cerebellum
							-1.24444	0.70862	0.0879394	-0.293902	-0.0844938	cerebellum										2.22287	-0.885589	0.0394202	0.349827	0.0280672	cerebellum
							-1.26675	0.0977583	-0.293969	0.0724082	0.000194162	grey cortex										-1.27591	0.954768	0.34974	-0.411863	0.100695	grey cortex
							0.485252	-0.716482	-0.665144	-0.110431	0.177618	grey cortex										1.91825	0.365315	0.249413	-0.191608	0.043873	grey cortex
							-0.764296	-0.882669	-0.793442	0.0800874	0.00630612	grey cortex										0.300107	1.32426	0.759863	-0.38079	0.0364369	grey cortex
							-1.76716	0.33427	-0.457518	0.00222296	-0.0471917	grey cortex										2.34773	-0.240541	0.1907	-0.149446	0.26744	grey cortex
							-0.560623	-0.929459	-0.877412	0.0655582	0.00740948	grey cortex										1.07113	0.983333	0.588874	-0.195474	0.0841754	grey cortex
							-0.720387	-0.439893	-0.547304	0.179446	0.149666	grey cortex										1.56869	0.181608	0.279401	-0.253349	0.440141	grey cortex
							-0.0957389	-1.55685	-0.687737	0.14943	0.0446946	grey cortex										0.950415	0.81052	0.343481	-0.418148	-0.0268162	grey cortex
							0.822896	-0.111502	-0.0342799	0.313787	-0.00506396	grey cortex										-1.56574	-0.363273	-0.407893	-0.444506	0.0753837	grey cortex
							0.113171	-0.0253102	-0.320824	-0.0212709	0.0946572	grey cortex										2.90997	-0.800395	-0.213921	-0.174216	0.0554972	grey cortex
							-1.35454	0.343007	-0.389546	0.0906927	0.0606641	grey cortex										0.101718	0.910159	0.538875	-0.437595	0.172003	grey cortex
							-0.529079	-0.346679	-0.480939	0.0761934	0.18436	grey cortex										0.186688	0.152201	0.248394	-0.299172	-0.13082	grey cortex
							-0.305765	0.230802	-0.324896	-0.126026	0.182715	grey cortex										-0.530518	1.11517	0.573545	-0.297651	0.0847978	grey cortex
							-0.497343	-0.205851	-0.450045	-0.0311086	-0.0944792	grey cortex										1.07812	0.403035	0.456782	0.199242	-0.121791	grey cortex
							1.87614	0.756982	-0.0437597	-0.0665921	0.0139112	white cortex										-2.61269	-1.63891	0.581428	0.217166	0.136411	white cortex
							2.83618	1.21726	-0.157283	-0.544628	0.0770398	white cortex										-3.47387	-0.728101	0.953678	0.0117002	0.138638	white cortex
							1.8275	1.23411	0.114315	0.0952262	0.318046	white cortex										-2.04823	-2.36114	-0.569058	-0.647406	-0.110672	white cortex
							5.08899	0.76895	-0.222577	-0.342496	-0.440358	white cortex										-0.0244147	-2.0655	0.115633	0.058258	0.103095	white cortex
							6.13448	0.68165	-0.196687	-0.287332	-0.0476983	white cortex										-2.71653	-0.804551	0.423927	-0.191611	-0.262368	white cortex
																						-4.75645	-2.42009	0.333117	0.260903	0.26051	white cortex
							3.2616	1.32799	0.0581486	0.453267	0.271772	white cortex										0.925042	-1.93625	-0.375709	-0.161997	0.213619	white cortex
							2.62302	1.38709	0.0465695	-0.0971177	0.0997127	white cortex										-2.69331	-1.96192	-0.19769	-0.0995028	0.336629	white cortex
							3.26881	0.91507	0.123153	0.339213	0.300042	white cortex										-3.53993	-1.77521	0.128938	-0.343743	-0.276726	white cortex
							3.18745	1.35572	0.0846839	0.186168	-0.0497764	white cortex															exwhite cort
							1.66678	1.16181	0.446231	0.732718	-0.250566	white cortex															exwhite cort
							2.27258	0.754805	-0.12068	0.106392	-0.255139	white cortex										-0.92329	0.0148991	0.191799	-0.395316	-0.0017688	white cortex
